# Supplementary material for: Structural characterization of Class 2 OLD family nucleases supports a two-metal catalysis mechanism for cleavage
Source: Nucleic Acids Res. 2019 Aug 10;47(17):9448–63. doi: 10.1093/nar/gkz703 (PMC6755086; doi:10.1093/nar/gkz703)
Supplement: gkz703_Supplemental_Files [file gkz703_supplemental_files.zip]

Archive with 2 entries (2 files):
- bpold_ctr_nar_revision2_supplemental_final.pdf
- Schiltz_et_al_Supplementary_Table_S3-.xlsx
