# Supplementary material for: Structural characterization of Class 2 OLD family nucleases supports a two-metal catalysis mechanism for cleavage
Source: Nucleic Acids Res. 2019 Aug 10;47(17):9448–63. doi: 10.1093/nar/gkz703 (PMC6755086; doi:10.1093/nar/gkz703)
Supplement: gkz703_Supplemental_Files [file gkz703_supplemental_files.zip › Schiltz_et_al_Supplementary_Table_S3-.xlsx]

## Sheet: Class 1
Table S3.
Class 1 OLD nucleases
Organism	Kegg ID	Kegg Orthology	Domain	Phylum	Legnth (aa)	OLD class	Present in operon	Comments
Escherichia virus P2	vg:1261523		Virus		586	1
Burkholderia phage KS5; gp28	vg:10323863		Virus		626	1
Escherichia coli K-12 MG1655	eco:b0876	K07459	Bacteria	Proteobacteria	552	1
Escherichia coli K-12 W3110	ecj:JW0860	K07459	Bacteria	Proteobacteria	552	1
Shigella sp. PAMC 28760	shq:A0259_08480	K07459	Bacteria	Proteobacteria	552	1
Escherichia coli BL21(DE3)	ebe:B21_00887	K07459	Bacteria	Proteobacteria	552	1
Escherichia coli BL21(DE3)	ebl:ECD_00881	K07459	Bacteria	Proteobacteria	552	1
Escherichia coli P12b	elp:P12B_c0861	K07459	Bacteria	Proteobacteria	552	1
Escherichia coli UMNK88	eun:UMNK88_973	K07459	Bacteria	Proteobacteria	552	1
Escherichia coli DH1	edj:ECDH1ME8569_0828	K07459	Bacteria	Proteobacteria	552	1
Escherichia coli DH1	edh:EcDH1_2766	K07459	Bacteria	Proteobacteria	552	1
Escherichia coli BL21-Gold(DE3)pLysS AG	ebd:ECBD_2718	K07459	Bacteria	Proteobacteria	552	1
Escherichia coli B REL606	ebr:ECB_00881	K07459	Bacteria	Proteobacteria	552	1
Escherichia coli ATCC 8739	ecl:EcolC_2720	K07459	Bacteria	Proteobacteria	552	1
Escherichia coli O9 HS (commensal)	ecx:EcHS_A0980	K07459	Bacteria	Proteobacteria	552	1
Escherichia coli K-12 MDS42	ecok:ECMDS42_0728	K07459	Bacteria	Proteobacteria	552	1
Escherichia coli BW2952	ebw:BWG_0729	K07459	Bacteria	Proteobacteria	552	1
Shigella flexneri NCTC1	sft:NCTC1_00834	K07459	Bacteria	Proteobacteria	552	1
Shigella flexneri Shi06HN006 (serotype Yv)	sfs:SFyv_1171	K07459	Bacteria	Proteobacteria	552	1
Shigella flexneri 2003036	sfn:SFy_1130	K07459	Bacteria	Proteobacteria	552	1
Shigella flexneri 2002017 (serotype Fxv)	sfe:SFxv_0906	K07459	Bacteria	Proteobacteria	552	1
Shigella flexneri 2457T (serotype 2a)	sfx:S0876	K07459	Bacteria	Proteobacteria	552	1
Shigella flexneri 301 (serotype 2a)	sfl:SF0835	K07459	Bacteria	Proteobacteria	552	1
Escherichia coli O145 H28 RM13516 (EHEC)	ecoh:ECRM13516_0915	K07459	Bacteria	Proteobacteria	552	1
Escherichia coli O145 H28 RM13514 (EHEC)	ecoo:ECRM13514_0961	K07459	Bacteria	Proteobacteria	552	1
Escherichia coli LY180	ecol:LY180_04610	K07459	Bacteria	Proteobacteria	552	1
Escherichia coli APEC O78	ecoa:APECO78_08155	K07459	Bacteria	Proteobacteria	552	1
Escherichia coli LF82	elf:LF82_2654	K07459	Bacteria	Proteobacteria	552	1
Escherichia coli W	ell:WFL_04795	K07459	Bacteria	Proteobacteria	552	1
Escherichia coli W	elw:ECW_m0985	K07459	Bacteria	Proteobacteria	552	1
Escherichia coli KO11FL	ekf:KO11_19130	K07459	Bacteria	Proteobacteria	552	1
Escherichia coli KO11FL	eko:EKO11_2960	K07459	Bacteria	Proteobacteria	552	1
Escherichia coli O104 H4 2011C-3493	esl:O3K_16965	K07459	Bacteria	Proteobacteria	552	1
Escherichia coli O104 H4 2009EL-2050	esm:O3M_16940	K07459	Bacteria	Proteobacteria	552	1
Escherichia coli O104 H4 2009EL-2071	eso:O3O_08325	K07459	Bacteria	Proteobacteria	552	1
Escherichia coli O78 H11 K80 H10407 (ETEC)	elh:ETEC_0943	K07459	Bacteria	Proteobacteria	552	1
Escherichia coli O83 H1 NRG 857C	eln:NRG857_03965	K07459	Bacteria	Proteobacteria	552	1
Escherichia coli O17 K52 H18 UMN026 (ExPEC)	eum:ECUMN_1071	K07459	Bacteria	Proteobacteria	552	1
Escherichia coli O7 K1 CE10	eoc:CE10_0901	K07459	Bacteria	Proteobacteria	552	1
Escherichia coli O7 K1 IAI39 (ExPEC)	ect:ECIAI39_2276	K07459	Bacteria	Proteobacteria	552	1
Escherichia coli 55989 (EAEC)	eck:EC55989_0921	K07459	Bacteria	Proteobacteria	552	1
Escherichia coli O152 H28 SE11 (commensal)	ecy:ECSE_0934	K07459	Bacteria	Proteobacteria	552	1
Escherichia coli SMS-3-5 (environmental)	ecm:EcSMS35_2283	K07459	Bacteria	Proteobacteria	552	1
Escherichia coli E24377A (ETEC)	ecw:EcE24377A_0950	K07459	Bacteria	Proteobacteria	552	1
Escherichia coli O103 H2 12009 (EHEC)	eoh:ECO103_0920	K07459	Bacteria	Proteobacteria	552	1
Escherichia coli O111 H- 11128 (EHEC)	eoi:ECO111_0945	K07459	Bacteria	Proteobacteria	552	1
Escherichia coli K-12 DH10B	ecd:ECDH10B_0946	K07459	Bacteria	Proteobacteria	552	1
Escherichia coli O8 IAI1 (commensal)	ecr:ECIAI1_0916	K07459	Bacteria	Proteobacteria	552	1
Escherichia coli O6 K15 H31 536 (UPEC)	ecp:ECP_0891	K07459	Bacteria	Proteobacteria	552	1
Escherichia coli O25b K100 H4-ST131 EC958 (UPEC)	ecos:EC958_0989	K07459	Bacteria	Proteobacteria	552	1
Escherichia coli JJ1886	ecoj:P423_04360	K07459	Bacteria	Proteobacteria	552	1
Escherichia coli UM146	elu:UM146_13265	K07459	Bacteria	Proteobacteria	552	1
Escherichia coli NA114 (UPEC)	ena:ECNA114_0818	K07459	Bacteria	Proteobacteria	552	1
Escherichia coli IHE3034	eih:ECOK1_0879	K07459	Bacteria	Proteobacteria	552	1
Escherichia coli O150 H5 SE15 (commensal)	ese:ECSF_0801	K07459	Bacteria	Proteobacteria	552	1
Escherichia coli O45 K1 H7 S88 (ExPEC)	ecz:ECS88_0898	K07459	Bacteria	Proteobacteria	552	1
Escherichia coli O18 K1 H7 UTI89 (UPEC)	eci:UTI89_C0880	K07459	Bacteria	Proteobacteria	552	1
Escherichia coli O127 H6 E2348/69 (EPEC)	ecg:E2348C_0873	K07459	Bacteria	Proteobacteria	552	1
Shigella boydii CDC 3083-94	sbc:SbBS512_E2452	K07459	Bacteria	Proteobacteria	552	1
Shigella boydii Sb227	sbo:SBO_0809	K07459	Bacteria	Proteobacteria	552	1
Shigella flexneri 8401 (serotype 5b)	sfv:SFV_0866	K07459	Bacteria	Proteobacteria	552	1
Escherichia coli O26 H11 11368 (EHEC)	eoj:ECO26_1003	K07459	Bacteria	Proteobacteria	552	1
Escherichia coli clone D i2	eld:i02_0927	K07459	Bacteria	Proteobacteria	552	1
Escherichia coli clone D i14	elc:i14_0927	K07459	Bacteria	Proteobacteria	552	1
Escherichia coli ABU 83972	eab:ECABU_c09170	K07459	Bacteria	Proteobacteria	552	1
Escherichia coli O81 ED1a (commensal)	ecq:ECED1_0843	K07459	Bacteria	Proteobacteria	552	1
Escherichia coli O6 K2 H1 CFT073 (UPEC)	ecc:c1011	K07459	Bacteria	Proteobacteria	552	1
Escherichia coli O55 H7 RM12579 (EPEC)	elr:ECO55CA74_05415	K07459	Bacteria	Proteobacteria	552	1
Escherichia coli O55 H7 CB9615 (EPEC)	eok:G2583_1113	K07459	Bacteria	Proteobacteria	552	1
Escherichia coli O157 H7 Xuzhou21 (EHEC)	elx:CDCO157_0938	K07459	Bacteria	Proteobacteria	552	1
Escherichia coli O157 H7 Sakai (EHEC)	ecs:ECs0962	K07459	Bacteria	Proteobacteria	552	1
Escherichia coli O157 H7 EDL933 (EHEC)	ece:Z1110	K07459	Bacteria	Proteobacteria	552	1
Shigella sonnei Ss046	ssn:SSON_0863	K07459	Bacteria	Proteobacteria	552	1
Escherichia coli PMV-1	ecoi:ECOPMV1_00879	K07459	Bacteria	Proteobacteria	552	1
Escherichia coli O44 H18 042 (EAEC)	elo:EC042_0968	K07459	Bacteria	Proteobacteria	552	1
Escherichia coli APEC O1 (APEC)	ecv:APECO1_1218	K07459	Bacteria	Proteobacteria	552	1
Escherichia coli O157 H7 TW14359 (EHEC)	etw:ECSP_0981	K07459	Bacteria	Proteobacteria	552	1
Escherichia coli O157 H7 EC4115 (EHEC)	ecf:ECH74115_1038	K07459	Bacteria	Proteobacteria	552	1
Shigella dysenteriae 1617	sdz:Asd1617_03218	K07459	Bacteria	Proteobacteria	552	1
Shigella dysenteriae Sd197	sdy:SDY_2385	K07459	Bacteria	Proteobacteria	552	1
Escherichia albertii	eal:EAKF1_ch0595c	K07459	Bacteria	Proteobacteria	552	1
Escherichia fergusonii	efe:EFER_1023	K07459	Bacteria	Proteobacteria	552	1
Citrobacter freundii	cfd:CFNIH1_21680	K07459	Bacteria	Proteobacteria	552	1
Citrobacter braakii	cbra:A6J81_00640	K07459	Bacteria	Proteobacteria	552	1
Citrobacter koseri	cko:CKO_02203	K07459	Bacteria	Proteobacteria	572	1
Citrobacter farmeri	cfar:CI104_08825	K07459	Bacteria	Proteobacteria	552	1
Citrobacter werkmanii	cwe:CO701_07545	K07459	Bacteria	Proteobacteria	552	1
Citrobacter amalonaticus Y19	cama:F384_04180	K07459	Bacteria	Proteobacteria	552	1
Citrobacter sp. FDAARGOS_156	cif:AL515_09575	K07459	Bacteria	Proteobacteria	552	1
Citrobacter rodentium	cro:ROD_08871	K07459	Bacteria	Proteobacteria	553	1
Salmonella enterica subsp. enterica serovar Thompson	sene:IA1_04590	K07459	Bacteria	Proteobacteria	552	1
Salmonella enterica subsp. enterica serovar Bovismorbificans	senb:BN855_8840	K07459	Bacteria	Proteobacteria	552	1
Salmonella enterica subsp. enterica serovar Bareilly	seeb:SEEB0189_014850	K07459	Bacteria	Proteobacteria	552	1
Salmonella enterica subsp. enterica Serovar Cubana	seec:CFSAN002050_11055	K07459	Bacteria	Proteobacteria	552	1
Salmonella enterica subsp. enterica serovar Newport USMARC-S3124.1	senn:SN31241_19570	K07459	Bacteria	Proteobacteria	552	1
Salmonella enterica subsp. enterica serovar Newport SL254	see:SNSL254_A0974	K07459	Bacteria	Proteobacteria	552	1
Salmonella enterica subsp. enterica serovar Heidelberg 41578	seeh:SEEH1578_13905	K07459	Bacteria	Proteobacteria	552	1
Salmonella enterica subsp. enterica Serovar Heidelberg CFSAN002069	senh:CFSAN002069_04345	K07459	Bacteria	Proteobacteria	552	1
Salmonella enterica subsp. enterica serovar Heidelberg SL476	seh:SeHA_C1037	K07459	Bacteria	Proteobacteria	552	1
Salmonella enterica subsp. enterica serovar Choleraesuis	sec:SCH_0894	K07459	Bacteria	Proteobacteria	552	1
Salmonella enterica subsp. enterica serovar Paratyphi C	sei:SPC_0941	K07459	Bacteria	Proteobacteria	552	1
Salmonella enterica subsp. enterica serovar Tennessee	senc:SEET0819_11630	K07459	Bacteria	Proteobacteria	552	1
Salmonella enterica subsp. enterica serovar Agona 24249	sens:Q786_04365	K07459	Bacteria	Proteobacteria	552	1
Salmonella enterica subsp. enterica serovar Agona SL483	sea:SeAg_B0940	K07459	Bacteria	Proteobacteria	552	1
Salmonella enterica subsp. enterica serovar Paratyphi A AKU12601	sek:SSPA1730	K07459	Bacteria	Proteobacteria	552	1
Salmonella enterica subsp. enterica serovar Paratyphi A ATCC9150	spt:SPA1860	K07459	Bacteria	Proteobacteria	552	1
Salmonella enterica subsp. enterica serovar Schwarzengrund	sew:SeSA_A1057	K07459	Bacteria	Proteobacteria	552	1
Salmonella enterica subsp. enterica serovar Paratyphi B	spq:SPAB_02584	K07459	Bacteria	Proteobacteria	552	1
Salmonella enterica subsp. enterica serovar Typhi Ty21a	sent:TY21A_10130	K07459	Bacteria	Proteobacteria	552	1
Salmonella enterica subsp. enterica serovar Typhi P-stx-12	sex:STBHUCCB_21100	K07459	Bacteria	Proteobacteria	552	1
Salmonella enterica subsp. enterica serovar Typhi Ty2	stt:t1994	K07459	Bacteria	Proteobacteria	552	1
Salmonella enterica subsp. enterica serovar Typhi CT18	sty:STY0935	K07459	Bacteria	Proteobacteria	552	1
Salmonella enterica subsp. enterica serovar Enteritidis OLF-SE1-1019-1	senl:IY59_04455	K07459	Bacteria	Proteobacteria	552	1
Salmonella enterica subsp. enterica serovar Enteritidis EC20090531	senq:AU40_04875	K07459	Bacteria	Proteobacteria	552	1
Salmonella enterica subsp. enterica serovar Enteritidis EC20090332	senv:AU39_04385	K07459	Bacteria	Proteobacteria	552	1
Salmonella enterica subsp. enterica serovar Enteritidis EC20090193	seno:AU37_04380	K07459	Bacteria	Proteobacteria	552	1
Salmonella enterica subsp. enterica serovar Enteritidis EC20090135	sena:AU38_04395	K07459	Bacteria	Proteobacteria	552	1
Salmonella enterica subsp. enterica serovar Enteritidis P125109	set:SEN0847	K07459	Bacteria	Proteobacteria	552	1
Salmonella enterica subsp. enterica serovar Dublin	sed:SeD_A1006	K07459	Bacteria	Proteobacteria	552	1
Salmonella enterica subsp. enterica serovar 4,[5],12 i - str. 08-1736	seen:SE451236_10540	K07459	Bacteria	Proteobacteria	552	1
Salmonella enterica subsp. enterica serovar Typhimurium 138736	seni:CY43_04815	K07459	Bacteria	Proteobacteria	552	1
Salmonella enterica subsp. enterica serovar Typhimurium DT104	send:DT104_09151	K07459	Bacteria	Proteobacteria	552	1
Salmonella enterica subsp. enterica serovar Typhimurium DT2	senr:STMDT2_08771	K07459	Bacteria	Proteobacteria	552	1
Salmonella enterica subsp. enterica serovar Typhimurium var. 5- CFSAN001921	setc:CFSAN001921_12500	K07459	Bacteria	Proteobacteria	552	1
Salmonella enterica subsp. enterica serovar Typhimurium U288	setu:STU288_09895	K07459	Bacteria	Proteobacteria	552	1
Salmonella enterica subsp. enterica serovar Typhimurium 798	sef:UMN798_0977	K07459	Bacteria	Proteobacteria	552	1
Salmonella enterica subsp. enterica serovar Typhimurium ST4/74	seb:STM474_0926	K07459	Bacteria	Proteobacteria	552	1
Salmonella enterica subsp. enterica serovar Typhimurium UK-1	sej:STMUK_0907	K07459	Bacteria	Proteobacteria	552	1
Salmonella enterica subsp. enterica serovar Typhimurium T000240	sem:STMDT12_C09600	K07459	Bacteria	Proteobacteria	552	1
Salmonella enterica subsp. enterica serovar Typhimurium SL1344	sey:SL1344_0878	K07459	Bacteria	Proteobacteria	552	1
Salmonella enterica subsp. enterica serovar Typhimurium D23580	sev:STMMW_09521	K07459	Bacteria	Proteobacteria	552	1
Salmonella enterica subsp. enterica serovar Typhimurium 14028S	seo:STM14_1056	K07459	Bacteria	Proteobacteria	552	1
Salmonella enterica subsp. enterica serovar Typhimurium LT2	stm:STM0939	K07459	Bacteria	Proteobacteria	552	1
Salmonella enterica subsp. enterica serovar Javiana	senj:CFSAN001992_06930	K07459	Bacteria	Proteobacteria	552	1
Salmonella enterica subsp. enterica serovar Pullorum	seep:I137_09400	K07459	Bacteria	Proteobacteria	552	1
Salmonella enterica subsp. enterica serovar Gallinarum/pullorum CDC1983-67	sega:SPUCDC_2052	K07459	Bacteria	Proteobacteria	552	1
Salmonella enterica subsp. enterica serovar Gallinarum/pullorum RKS5078	sel:SPUL_2066	K07459	Bacteria	Proteobacteria	552	1
Salmonella enterica subsp. enterica serovar Gallinarum 287/91	seg:SG0882	K07459	Bacteria	Proteobacteria	552	1
Salmonella enterica subsp. arizonae	ses:SARI_02023	K07459	Bacteria	Proteobacteria	552	1
Salmonella bongori serovar 48 z41 --	sbv:N643_03965	K07459	Bacteria	Proteobacteria	552	1
Salmonella bongori N268-08	sbz:A464_868	K07459	Bacteria	Proteobacteria	552	1
Salmonella bongori NCTC 12419	sbg:SBG_0800	K07459	Bacteria	Proteobacteria	552	1
Klebsiella variicola DSM 15968	kvq:SP68_23115	K07459	Bacteria	Proteobacteria	552	1
Klebsiella pneumoniae PMK1	kpx:PMK1_03246	K07459	Bacteria	Proteobacteria	552	1
Klebsiella pneumoniae KCTC 2242	kpo:KPN2242_07620	K07459	Bacteria	Proteobacteria	552	1
Klebsiella pneumoniae subsp. pneumoniae ATCC 43816 KPPR1	kpt:VK055_1576	K07459	Bacteria	Proteobacteria	552	1
Klebsiella pneumoniae subsp. pneumoniae KPNIH29	kpv:KPNIH29_08960	K07459	Bacteria	Proteobacteria	552	1
Klebsiella pneumoniae subsp. pneumoniae KPNIH27	kpz:KPNIH27_08445	K07459	Bacteria	Proteobacteria	552	1
Klebsiella pneumoniae subsp. pneumoniae 1084	kpp:A79E_3329	K07459	Bacteria	Proteobacteria	552	1
Klebsiella pneumoniae subsp. pneumoniae NTUH-K2044	kpu:KP1_1877	K07459	Bacteria	Proteobacteria	552	1
Klebsiella pneumoniae subsp. pneumoniae MGH 78578	kpn:KPN_00910	K07459	Bacteria	Proteobacteria	552	1
Klebsiella quasipneumoniae	kqu:AVR78_13370	K07459	Bacteria	Proteobacteria	552	1
Klebsiella variicola DX120E	kvd:KR75_16700	K07459	Bacteria	Proteobacteria	552	1
Klebsiella variicola At-22	kva:Kvar_3466	K07459	Bacteria	Proteobacteria	552	1
Klebsiella pneumoniae CG43	kpi:D364_04775	K07459	Bacteria	Proteobacteria	552	1
Klebsiella pneumoniae subsp. pneumoniae KP5-1	kpk:A593_19070	K07459	Bacteria	Proteobacteria	552	1
Klebsiella quasivariicola	kqv:B8P98_18715	K07459	Bacteria	Proteobacteria	552	1
Klebsiella pneumoniae 342	kpe:KPK_3652 K07459	K07459	Bacteria	Proteobacteria	552	1
Klebsiella pneumoniae 34618	kpnu:LI86_17495	K07459	Bacteria	Proteobacteria	552	1
Klebsiella pneumoniae 32192	kpne:KU54_017445	K07459	Bacteria	Proteobacteria	552	1
Klebsiella pneumoniae blaNDM-1	kpb:FH42_00245	K07459	Bacteria	Proteobacteria	552	1
Klebsiella pneumoniae JM45	kpj:N559_3370	K07459	Bacteria	Proteobacteria	552	1
Klebsiella pneumoniae subsp. pneumoniae KPR0928	kpq:KPR0928_08875	K07459	Bacteria	Proteobacteria	552	1
Klebsiella pneumoniae subsp. pneumoniae KPNIH10	kpc:KPNIH10_08985	K07459	Bacteria	Proteobacteria	552	1
Klebsiella pneumoniae subsp. pneumoniae KPNIH32	kpg:KPNIH32_09315	K07459	Bacteria	Proteobacteria	552	1
Klebsiella pneumoniae subsp. pneumoniae KPNIH31	kpy:KPNIH31_08850	K07459	Bacteria	Proteobacteria	552	1
Klebsiella pneumoniae subsp. pneumoniae KPNIH30	kpw:KPNIH30_09210	K07459	Bacteria	Proteobacteria	552	1
Klebsiella pneumoniae subsp. pneumoniae KPNIH24	kph:KPNIH24_19815	K07459	Bacteria	Proteobacteria	552	1
Klebsiella pneumoniae subsp. rhinoscleromatis SB3432	kpr:KPR_3670	K07459	Bacteria	Proteobacteria	552	1
Klebsiella pneumoniae 30684/NJST258_2	kps:KPNJ2_03601	K07459	Bacteria	Proteobacteria	565	1
Klebsiella pneumoniae 30660/NJST258_1	kpa:KPNJ1_03613	K07459	Bacteria	Proteobacteria	565	1
Klebsiella oxytoca CAV1374	koc:AB185_26630	K07459	Bacteria	Proteobacteria	552	1
Leclercia adecarboxylata	lax:APT61_15115	K07459	Bacteria	Proteobacteria	552	1
Enterobacter aerogenes EA1509E	ear:CCG30961	K07459	Bacteria	Proteobacteria	552	1
Enterobacter xiangfangensis	exf:BFV63_07300	K07459	Bacteria	Proteobacteria	552	1
Klebsiella oxytoca M1	kom:HR38_14360	K07459	Bacteria	Proteobacteria	552	1
Klebsiella oxytoca KONIH1	kok:KONIH1_09910	K07459	Bacteria	Proteobacteria	552	1
Klebsiella michiganensis HKOPL1	koy:J415_21790	K07459	Bacteria	Proteobacteria	552	1
Klebsiella michiganensis E718	koe:A225_2006	K07459	Bacteria	Proteobacteria	552	1
Klebsiella michiganensis KCTC 1686	kox:KOX_15805	K07459	Bacteria	Proteobacteria	552	1
Klebsiella aerogenes KCTC 2190	eae:EAE_15015	K07459	Bacteria	Proteobacteria	552	1
Enterobacter lignolyticus SCF1	esc:Entcl_2914	K07459	Bacteria	Proteobacteria	552	1
Enterobacter lignolyticus G5	kle:AO703_07655	K07459	Bacteria	Proteobacteria	552	1
Enterobacter hormaechei	ehm:AB284_17630	K07459	Bacteria	Proteobacteria	552	1
Enterobacter cloacae 34977	ecly:LI62_08120	K07459	Bacteria	Proteobacteria	552	1
Enterobacter cloacae 34399	eclx:LI66_07365	K07459	Bacteria	Proteobacteria	552	1
Enterobacter cloacae ECNIH2	ecle:ECNIH2_08275	K07459	Bacteria	Proteobacteria	552	1
Enterobacter cloacae 34983	eclz:LI64_07670	K07459	Bacteria	Proteobacteria	552	1
Enterobacter cloacae subsp. cloacae NCTC 9394	eclo:ENC_18100	K07459	Bacteria	Proteobacteria	552	1
Enterobacter cloacae ECR091	eclc:ECR091_07315	K07459	Bacteria	Proteobacteria	552	1
Enterobacter cloacae ECNIH3	ecla:ECNIH3_07340	K07459	Bacteria	Proteobacteria	552	1
Enterobacter cloacae ECNIH5	ecli:ECNIH5_07325	K07459	Bacteria	Proteobacteria	552	1
Enterobacter ludwigii	elg:BH714_03410	K07459	Bacteria	Proteobacteria	552	1
Enterobacter cloacae EcWSU1	eec:EcWSU1_01459	K07459	Bacteria	Proteobacteria	552	1
Raoultella ornithinolytica S12	ron:TE10_10280	K07459	Bacteria	Proteobacteria	552	1
Enterobacter sp. E20	enx:NI40_006945	K07459	Bacteria	Proteobacteria	552	1
Enterobacter cloacae complex sp. 35734	ecls:LI67_008235	K07459	Bacteria	Proteobacteria	552	1
Enterobacter asburiae L1	eau:DI57_11390	K07459	Bacteria	Proteobacteria	552	1
Raoultella ornithinolytica B6	ror:RORB6_10610	K07459	Bacteria	Proteobacteria	552	1
Enterobacter cloacae ECNIH4	ecln:ECNIH4_15195	K07459	Bacteria	Proteobacteria	552	1
Enterobacter cloacae subsp. cloacae ENHKU01	eno:ECENHK_07490	K07459	Bacteria	Proteobacteria	552	1
Lelliottia amnigena	laz:A8A57_07540	K07459	Bacteria	Proteobacteria	552	1
Enterobacter sp. 638	ent:Ent638_1393	K07459	Bacteria	Proteobacteria	552	1
Enterobacter kobei	ekb:BFV64_07175	K07459	Bacteria	Proteobacteria	552	1
Enterobacter asburiae LF7a	eas:Entas_1387	K07459	Bacteria	Proteobacteria	552	1
Enterobacter cloacae GGT036	eclg:EC036_14380	K07459	Bacteria	Proteobacteria	552	1
Enterobacter cloacae subsp. cloacae ATCC 13047	enc:ECL_02773	K07459	Bacteria	Proteobacteria	552	1
Enterobacter cloacae subsp. dissolvens SDM	enl:A3UG_07410	K07459	Bacteria	Proteobacteria	552	1
Lelliottia sp. PFL01	lef:LJPFL01_1439	K07459	Bacteria	Proteobacteria	552	1
Kosakonia sacchari	ksa:C813_07000	K07459	Bacteria	Proteobacteria	552	1
Enterobacteriaceae bacterium FGI 57	ebf:D782_2933	K07459	Bacteria	Proteobacteria	552	1
Pluralibacter gergoviae	pge:LG71_20165	K07459	Bacteria	Proteobacteria	552	1
Enterobacter sp. R4-368	enr:H650_23230	K07459	Bacteria	Proteobacteria	552	1
Kluyvera intermedia	kin:AB182_16695	K07459	Bacteria	Proteobacteria	552	1
Enterobacter sp. FY-07	enf:AKI40_2366	K07459	Bacteria	Proteobacteria	552	1
Kosakonia oryzae	kor:AWR26_16610	K07459	Bacteria	Proteobacteria	552	1
Kosakonia radicincitans	krd:A3780_07655	K07459	Bacteria	Proteobacteria	552	1
Cedecea neteri SSMD04	cnt:JT31_05320	K07459	Bacteria	Proteobacteria	551	1
Cedecea neteri	cem:LH23_12625	K07459	Bacteria	Proteobacteria	551	1
Cedecea neteri	cen:LH86_12025	K07459	Bacteria	Proteobacteria	551	1
Kosakonia cowanii	kco:BWI95_13285	K07459	Bacteria	Proteobacteria	552	1
Klebsiella michiganensis RC10	kmi:VW41_07065	K07459	Bacteria	Proteobacteria	551	1
Shimwellia blattae	ebt:EBL_c25350	K07459	Bacteria	Proteobacteria	552	1
Cronobacter universalis	cui:AFK65_06865	K07459	Bacteria	Proteobacteria	552	1
Cronobacter malonaticus	cmj:AFK66_012825	K07459	Bacteria	Proteobacteria	552	1
Cronobacter sakazakii CMCC 45402	csi:P262_03728	K07459	Bacteria	Proteobacteria	552	1
Cronobacter condimenti	ccon:AFK62_06880	K07459	Bacteria	Proteobacteria	552	1
Cronobacter sakazakii ATCC 29544	csj:CSK29544_03768	K07459	Bacteria	Proteobacteria	552	1
Cronobacter sakazakii ES15	csk:ES15_2557	K07459	Bacteria	Proteobacteria	552	1
Cronobacter sakazakii ATCC BAA-894	esa:ESA_02462	K07459	Bacteria	Proteobacteria	552	1
Cronobacter sakazakii Sp291	csz:CSSP291_11480	K07459	Bacteria	Proteobacteria	552	1
Cronobacter turicensis	ctu:CTU_14860	K07459	Bacteria	Proteobacteria	552	1
Cronobacter dublinensis	cdm:AFK67_07090	K07459	Bacteria	Proteobacteria	552	1
Cronobacter muytjensii	cmw:AFK63_11765	K07459	Bacteria	Proteobacteria	552	1
Chania multitudinisentens	sfo:Z042_21700	K07459	Bacteria	Proteobacteria	552	1
Obesumbacterium proteus	opo:DSM2777_13390	K07459	Bacteria	Proteobacteria	556	1
Pectobacterium carotovorum subsp. carotovorum PC1	pct:PC1_1709	K07459	Bacteria	Proteobacteria	554	1
Pectobacterium parmentieri WPP163	pwa:Pecwa_1975	K07459	Bacteria	Proteobacteria	554	1
Hafnia alvei	hav:AT03_08140	K07459	Bacteria	Proteobacteria	556	1
Pectobacterium sp. SCC3193	pec:W5S_1920	K07459	Bacteria	Proteobacteria	554	1
Pectobacterium parmentieri RNS08.42.1A	ppar:A8F97_08970	K07459	Bacteria	Proteobacteria	554	1
Pectobacterium carotovorum subsp. odoriferum	pcv:BCS7_08545	K07459	Bacteria	Proteobacteria	554	1
Pectobacterium carotovorum subsp. carotovorum PCC21	pcc:PCC21_017130	K07459	Bacteria	Proteobacteria	554	1
Serratia marcescens subsp. marcescens Db11	smac:SMDB11_0962	K07459	Bacteria	Proteobacteria	552	1
Pectobacterium wasabiae	pws:A7983_17155	K07459	Bacteria	Proteobacteria	554	1
Pectobacterium atrosepticum 21A	pato:GZ59_19010	K07459	Bacteria	Proteobacteria	554	1
Pectobacterium atrosepticum JG10-08	patr:EV46_12970	K07459	Bacteria	Proteobacteria	554	1
Pectobacterium atrosepticum SCRI1043	eca:ECA2660	K07459	Bacteria	Proteobacteria	554	1
Serratia sp. SCBI	sers:SERRSCBI_08005	K07459	Bacteria	Proteobacteria	552	1
Serratia sp. FS14	serf:L085_20155	K07459	Bacteria	Proteobacteria	552	1
Serratia marcescens WW4	smw:SMWW4_v1c16650	K07459	Bacteria	Proteobacteria	552	1
Serratia fonticola DSM 4576	sfw:WN53_17645	K07459	Bacteria	Proteobacteria	551	1
Serratia marcescens SM39	smar:SM39_1132	K07459	Bacteria	Proteobacteria	552	1
Serratia fonticola GS2	sfg:AV650_13115	K07459	Bacteria	Proteobacteria	551	1
Yersinia enterocolitica 2516-87	yet:CH48_142 K07459	K07459	Bacteria	Proteobacteria	554	1
Yersinia enterocolitica subsp. palearctica 105.5R(r)	yep:YE105_C2611	K07459	Bacteria	Proteobacteria	554	1
Yersinia enterocolitica subsp. palearctica Y11	yey:Y11_03871	K07459	Bacteria	Proteobacteria	554	1
Brenneria goodwinii	bgj:AWC36_09335	K07459	Bacteria	Proteobacteria	554	1
Yersinia enterocolitica (type O 5) YE53/03	yee:YE5303_13521	K07459	Bacteria	Proteobacteria	554	1
Yersinia enterocolitica FORC_002	yef:FORC2_1542	K07459	Bacteria	Proteobacteria	554	1
Pectobacterium polaris	ppoa:BJK05_03555	K07459	Bacteria	Proteobacteria	554	1
Yersinia enterocolitica subsp. enterocolitica 8081	yen:YE1512	K07459	Bacteria	Proteobacteria	554	1
Yersinia enterocolitica WA	yew:CH47_961	K07459	Bacteria	Proteobacteria	554	1
Serratia proteamaculans	spe:Spro_1668	K07459	Bacteria	Proteobacteria	554	1
Dickeya zeae EC1	dzc:W909_08475	K07459	Bacteria	Proteobacteria	553	1
Serratia plymuthica S13	sry:M621_08575	K07459	Bacteria	Proteobacteria	554	1
Serratia plymuthica 4Rx13	srl:SOD_c15430	K07459	Bacteria	Proteobacteria	554	1
Dickeya solani	dso:A4U42_18485	K07459	Bacteria	Proteobacteria	553	1
Serratia sp. AS13	sra:SerAS13_1649	K07459	Bacteria	Proteobacteria	554	1
Serratia sp. AS13	srs:SerAS12_1648	K07459	Bacteria	Proteobacteria	554	1
Serratia plymuthica AS9	srr:SerAS9_1648	K07459	Bacteria	Proteobacteria	554	1
Serratia plymuthica PRI-2C	sply:Q5A_008310	K07459	Bacteria	Proteobacteria	554	1
Yersinia ruckeri Big Creek 74	yrb:UGYR_16365	K07459	Bacteria	Proteobacteria	553	1
Dickeya zeae Ech586	ddc:Dd586_2308	K07459	Bacteria	Proteobacteria	553	1
Dickeya zeae Ech1591	dze:Dd1591_2370	K07459	Bacteria	Proteobacteria	553	1
Gibbsiella quercinecans	gqu:AWC35_20075	K07459	Bacteria	Proteobacteria	550	1
Dickeya dadantii 3937	ddd:Dda3937_02366	K07459	Bacteria	Proteobacteria	553	1
Cedecea neteri	ced:LH89_02860	K07459	Bacteria	Proteobacteria	553	1
Serratia liquefaciens	slq:M495_07895	K07459	Bacteria	Proteobacteria	554	1
Yersinia enterocolitica LC20	yel:LC20_03507	K07459	Bacteria	Proteobacteria	554	1
Yersinia rohdei	yro:CH64_1058	K07459	Bacteria	Proteobacteria	554	1
Yersinia intermedia	yin:CH53_181	K07459	Bacteria	Proteobacteria	553	1
Dickeya dadantii Ech703	dda:Dd703_2270	K07459	Bacteria	Proteobacteria	553	1
Dickeya dianthicola	ddq:DDI_1691	K07459	Bacteria	Proteobacteria	551	1
Yersinia similis	ysi:BF17_15990	K07459	Bacteria	Proteobacteria	555	1
Yersinia pseudotuberculosis PA3606	ypf:BZ19_796	K07459	Bacteria	Proteobacteria	555	1
Yersinia pseudotuberculosis 1	ypc:BZ23_998	K07459	Bacteria	Proteobacteria	555	1
Yersinia pseudotuberculosis EP2/+	ypr:BZ20_591	K07459	Bacteria	Proteobacteria	555	1
Yersinia pseudotuberculosis MD67	ypu:BZ21_664	K07459	Bacteria	Proteobacteria	555	1
Yersinia pseudotuberculosis PB1/+	ypb:YPTS_1487	K07459	Bacteria	Proteobacteria	555	1
Yersinia pseudotuberculosis YPIII	ypy:YPK_2699	K07459	Bacteria	Proteobacteria	555	1
Yersinia pseudotuberculosis IP 31758 (serotype O 1b)	ypi:YpsIP31758_2614	K07459	Bacteria	Proteobacteria	555	1
Yersinia pseudotuberculosis IP 32953 (serotype 1)	ypo:BZ17_1131	K07459	Bacteria	Proteobacteria	555	1
Yersinia pseudotuberculosis IP 32953 (serotype I)	yps:YPTB1388	K07459	Bacteria	Proteobacteria	555	1
Yersinia pestis El Dorado	ypl:CH46_3767	K07459	Bacteria	Proteobacteria	555	1
Yersinia pestis Shasta	ypv:BZ15_2192	K07459	Bacteria	Proteobacteria	555	1
Yersinia pestis Harbin35	ypj:CH55_1186	K07459	Bacteria	Proteobacteria	555	1
Yersinia pestis PBM19	ypw:CH59_480	K07459	Bacteria	Proteobacteria	555	1
Yersinia pestis biovar Medievalis Harbin 35	yph:YPC_2822	K07459	Bacteria	Proteobacteria	555	1
Yersinia pestis D182038	ypx:YPD8_0938	K07459	Bacteria	Proteobacteria	555	1
Yersinia pestis D106004	ypd:YPD4_1207	K07459	Bacteria	Proteobacteria	555	1
Yersinia pestis A1122	ypt:A1122_18930	K07459	Bacteria	Proteobacteria	555	1
Yersinia pestis Z176003	ypz:YPZ3_1244	K07459	Bacteria	Proteobacteria	555	1
Yersinia pestis Angola	ypg:YpAngola_A1594	K07459	Bacteria	Proteobacteria	555	1
Yersinia pestis Pestoides F	ypp:YPDSF_2335	K07459	Bacteria	Proteobacteria	555	1
Yersinia pestis Nepal516 (biovar Antiqua)	ypn:YPN_2619	K07459	Bacteria	Proteobacteria	555	1
Yersinia pestis Antiqua (biovar Antiqua)	ypa:YPA_0651	K07459	Bacteria	Proteobacteria	555	1
Yersinia pestis CO92 (biovar Orientalis)	ype:YPO1362	K07459	Bacteria	Proteobacteria	555	1
Yersinia pestis KIM10+ (biovar Mediaevalis)	ypk:y2817	K07459	Bacteria	Proteobacteria	563	1
Yersinia pseudotuberculosis ATCC 6904	ypq:DJ40_840	K07459	Bacteria	Proteobacteria	555	1
Yersinia pestis 91001 (biovar Microtus)	ypm:YP_1233	K07459	Bacteria	Proteobacteria	555	1
Yersinia kristensenii	ykr:CH54_4066	K07459	Bacteria	Proteobacteria	553	1
Yersinia frederiksenii	yfr:AW19_1720	K07459	Bacteria	Proteobacteria	553	1
Yersinia aleksiciae	yak:ACZ76_16390	K07459	Bacteria	Proteobacteria	554	1
Rahnella aquatilis HX2	raa:Q7S_06945	K07459	Bacteria	Proteobacteria	557	1
Rahnella sp. Y9602	rah:Rahaq_1439	K07459	Bacteria	Proteobacteria	557	1
Rahnella aquatilis CIP 78.65 = ATCC 33071	raq:Rahaq2_1496	K07459	Bacteria	Proteobacteria	557	1
Yersinia aldovae	yal:AT01_998	K07459	Bacteria	Proteobacteria	554	1
Serratia rubidaea	srz:AXX16_3512	K07459	Bacteria	Proteobacteria	552	1
Serratia marcescens FGI94	smaf:D781_1585	K07459	Bacteria	Proteobacteria	552	1
Erwinia tasmaniensis	eta:ETA_21630	K07459	Bacteria	Proteobacteria	550	1
Erwinia pyrifoliae DSM 12163	epr:EPYR_02480	K07459	Bacteria	Proteobacteria	550	1
Erwinia pyrifoliae Ep1/96	epy:EpC_22950	K07459	Bacteria	Proteobacteria	550	1
Erwinia sp. Ejp617	erj:EJP617_24270	K07459	Bacteria	Proteobacteria	550	1
Erwinia amylovora ATCC 49946	eay:EAM_1317	K07459	Bacteria	Proteobacteria	550	1
Erwinia amylovora CFBP1430	eam:EAMY_1322	K07459	Bacteria	Proteobacteria	583	1
Pragia fontium	pfq:QQ39_11590	K07459	Bacteria	Proteobacteria	555	1
Plesiomonas shigelloides	pshi:SAMEA2665130_1719	K07459	Bacteria	Proteobacteria	551	1
Pantoea ananatis AJ13355	paj:PAJ_0654	K07459	Bacteria	Proteobacteria	564	1
Pantoea ananatis LMG 20103	pam:PANA_1331	K07459	Bacteria	Proteobacteria	564	1
Pantoea ananatis LMG 5342	plf:PANA5342_2949	K07459	Bacteria	Proteobacteria	549	1
Pantoea ananatis PA13	paq:PAGR_g2816	K07459	Bacteria	Proteobacteria	549	1
Pantoea vagans	pva:Pvag_0714	K07459	Bacteria	Proteobacteria	545	1
Pantoea agglomerans FDAARGOS_160	pagg:AL522_10860	K07459	Bacteria	Proteobacteria	545	1
Pantoea rwandensis	kln:LH22_15680	K07459	Bacteria	Proteobacteria	546	1
Pantoea sp. At-9b	pao:Pat9b_1307	K07459	Bacteria	Proteobacteria	546	1
Pantoea sp. PSNIH1	pant:PSNIH1_11080	K07459	Bacteria	Proteobacteria	542	1
Vibrio gazogenes	vga:BSQ33_17465	K07459	Bacteria	Proteobacteria	544	1
Photobacterium gaetbulicola	pgb:H744_1c0912	K07459	Bacteria	Proteobacteria	563	1
Vibrio scophthalmi	vsc:VSVS12_03921	K07459	Bacteria	Proteobacteria	543	1
Vibrio anguillarum NB10	vau:VANGNB10_cII0535	K07459	Bacteria	Proteobacteria	543	1
Vibrio anguillarum M3	lag:N175_14895	K07459	Bacteria	Proteobacteria	564	1
Vibrio anguillarum 775	van:VAA_01643	K07459	Bacteria	Proteobacteria	564	1
Vibrio tubiashii	vtu:IX91_19810	K07459	Bacteria	Proteobacteria	543	1
Vibrio coralliilyticus OCN014	vct:JV59_19235	K07459	Bacteria	Proteobacteria	543	1
Vibrio coralliilyticus RE98	vcy:IX92_20075	K07459	Bacteria	Proteobacteria	543	1
Vibrio furnissii	vfu:vfu_B00242	K07459	Bacteria	Proteobacteria	543	1
Vibrio fluvialis	vfl:AL536_03750	K07459	Bacteria	Proteobacteria	543	1
Vibrio parahaemolyticus RIMD 2210633	vpa:VPA0854	K07459	Bacteria	Proteobacteria	544	1
Photobacterium profundum	ppr:PBPRB0894	K07459	Bacteria	Proteobacteria	548	1
Vibrio vulnificus YJ016	vvy:VVA0741	K07459	Bacteria	Proteobacteria	543	1
Vibrio parahaemolyticus O1 Kuk FDA_R31	vpf:M634_22225	K07459	Bacteria	Proteobacteria	544	1
Vibrio parahaemolyticus O1 K33 CDC_K4557	vpk:M636_03705	K07459	Bacteria	Proteobacteria	544	1
Vibrio parahaemolyticus BB22OP	vpb:VPBB_A0798	K07459	Bacteria	Proteobacteria	544	1
Vibrio parahaemolyticus UCM-V493	vph:VPUCM_20755	K07459	Bacteria	Proteobacteria	544	1
Vibrio vulnificus MO6-24/O	vvm:VVMO6_03732	K07459	Bacteria	Proteobacteria	543	1
Vibrio vulnificus CMCP6	vvu:VV2_0236	K07459	Bacteria	Proteobacteria	543	1
Grimontia hollisae	gho:AL542_01955	K07459	Bacteria	Proteobacteria	543	1
Vibrio vulnificus 93U204	vvl:VV93_v1c37350	K07459	Bacteria	Proteobacteria	543	1
Vibrio breoganii	vbr:A6E01_16525	K07459	Bacteria	Proteobacteria	542	1
Vibrio sp. EJY3	vej:VEJY3_20011	K07459	Bacteria	Proteobacteria	544	1
Vibrio natriegens	vna:PN96_20760	K07459	Bacteria	Proteobacteria	544	1
Vibrio nigripulchritudo	vni:VIBNI_B1187	K07459	Bacteria	Proteobacteria	543	1
Aliivibrio fischeri ES114	vfi:VF_A0395	K07459	Bacteria	Proteobacteria	544	1
Aiivibrio fischeri MJ11	vfm:VFMJ11_A0434	K07459	Bacteria	Proteobacteria	544	1
Vibrio mimicus	vmi:AL543_04515	K07459	Bacteria	Proteobacteria	543	1
Photobacterium damselae subsp. damselae	pds:CAY62_16285	K07459	Bacteria	Proteobacteria	566	1
Vibrio shilonii	vsh:BSZ05_22180	K07459	Bacteria	Proteobacteria	544	1
Vibrio antiquarius	vex:VEA_000190	K07459	Bacteria	Proteobacteria	544	1
Vibrio alginolyticus	vag:N646_4246	K07459	Bacteria	Proteobacteria	544	1
Vibrio tasmaniensis	vsp:VS_II0784	K07459	Bacteria	Proteobacteria	590	1
Vibrio cholerae 1154-74	vcx:VAA049_2401	K07459	Bacteria	Proteobacteria	543	1
Vibrio cholerae MS6	vcs:MS6_A0594	K07459	Bacteria	Proteobacteria	543	1
Vibrio cholerae LMA3984-4	vcl:VCLMA_B0340	K07459	Bacteria	Proteobacteria	543	1
Vibrio cholerae O395	vcr:VC395_A0780	K07459	Bacteria	Proteobacteria	543	1
Vibrio cholerae O395	vco:VC0395_0477	K07459	Bacteria	Proteobacteria	543	1
Vibrio cholerae 10432-62	vcz:VAB027_617	K07459	Bacteria	Proteobacteria	543	1
Vibrio cholerae 2012EL-2176	vcq:EN18_01140	K07459	Bacteria	Proteobacteria	543	1
Vibrio cholerae IEC224:	vci:O3Y_16098	K07459	Bacteria	Proteobacteria	543	1
Vibrio cholerae O1 2010EL-1786	vce:Vch1786_II0233	K07459	Bacteria	Proteobacteria	543	1
Vibrio cholerae O1 biovar El Tor FJ147	vcf:IR04_02275	K07459	Bacteria	Proteobacteria	543	1
Vibrio cholerae M66-2	vcm:VCM66_A0503	K07459	Bacteria	Proteobacteria	554	1
Vibrio cholerae MJ-1236	vcj:VCD_000783	K07459	Bacteria	Proteobacteria	554	1
Vibrio cholerae O1 biovar El Tor N16961	vch:VCA0544	K07459	Bacteria	Proteobacteria	554	1
Vibrio owensii	vow:A9237_20820	K07459	Bacteria	Proteobacteria	544	1
Vibrio harveyi	vhr:AL538_24090	K07459	Bacteria	Proteobacteria	544	1
Aliivibrio salmonicida	vsa:VSAL_II0449	K07459	Bacteria	Proteobacteria	554	1
Vibrio campbellii	vca:M892_22210	K07459	Bacteria	Proteobacteria	544	1
Vibrio campbellii	vha:VIBHAR_05915	K07459	Bacteria	Proteobacteria	544	1
Vibrio rotiferianus	vro:BSZ04_08585	K07459	Bacteria	Proteobacteria	544	1
Tatumella citrea	tci:A7K98_06700	K07459	Bacteria	Proteobacteria	544	1
Psychromonas ingrahamii	pin:Ping_0201	K07459	Bacteria	Proteobacteria	558	1
Mannheimia succiniciproducens	msu:MS1137	K07459	Bacteria	Proteobacteria	520	1
Janthinobacterium sp. B9-8	jab:VN23_20985	K07459	Bacteria	Proteobacteria	563	1
Thermocrinis albus	tal:Thal_0492	K07459	Bacteria	Aquificae	561	1
Veillonella parvula	vpr:Vpar_1280		Bacteria	Firmicutes	555	1
Pseudoalteromonas sp. Bsw20308	pbw:D172_008975		Bacteria	Proteobacteria	587	1
Marinobacter salarius	msr:AU15_17530		Bacteria	Proteobacteria	633	1
Thermoanaerobacterium thermosaccharolyticum M0795	tto:Thethe_00497		Bacteria	Firmicutes	689	1
Burkholderia cepacia ATCC 25416	bcep:APZ15_32985	K07459	Bacteria	Proteobacteria	685	1
Bacteroidetes bacterium	bbau:AEM51_06080		Bacteria	Bacteroidetes	636	1
Veillonella atypica	vat:B7L28_06395	K07459	Bacteria	Firmicutes	564	1
Tropheryma whipplei Twist	twh:TWT_091	K07459	Bacteria	Actinobacteria	545	1
Fervidobacterium islandicum	fia:NA23_00645		Bacteria	Thermotogae	552	1
Tropheryma whipplei TW08/27	tws:TW101	K07459	Bacteria	Actinobacteria	523	1
Ilyobacter polytropus	ipo:Ilyop_2501		Bacteria	Fusobacteria	449	1
Methanosarcina thermophila TM-1	mthr:MSTHT_0196		Archaea	Euryarchaeota	578	1
Emticicia oligotrophica	eol:Emtol_0215		Bacteria	Bacteroidetes	561	1
Enterococcus silesiacus	ess:ATZ33_07955		Bacteria	Firmicutes	617	1
Ruminiclostridium thermocellum ATCC 27405	cth:Cthe_1883		Bacteria	Firmicutes	688	1
Legionella clemsonensis	lcd:clem_08660		Bacteria	Proteobacteria	554	1
Veillonella rodentium	vrm:44547418_01362	K07459	Bacteria	Firmicutes	597	1
Enterobacter cloacae subsp. cloacae ATCC 13047	enc:ECL_00616		Bacteria	Proteobacteria	579	1
Burkholderia ubonensis	bub:BW23_3616		Bacteria	Proteobacteria	626	1
Hydrogenophaga sp. RAC07	hyr:BSY239_2341		Bacteria	Proteobacteria	586	1
Pseudomonas alkylphenolica	palk:PSAKL28_44870	K07459	Bacteria	Proteobacteria	542	1
Aeromonas hydrophila subsp. hydrophila ATCC 7966	aha:AHA_0445		Bacteria	Proteobacteria	632	1
Pseudoalteromonas atlantica	pat:Patl_3452		Bacteria	Proteobacteria	519	1
Thermococcus kodakarensis	tko:TK1395		Archaea	Euryarchaeota	653	1
Burkholderia multivorans ATCC 17616 (Tohoku)	bmj:BMULJ_03668		Bacteria	Proteobacteria	626	1		Most likely from Burkholderia phage Ks5
Burkholderia multivorans ATCC 17616 (JGI)	bmu:Bmul_4848		Bacteria	Proteobacteria	626	1		Most likely from Burkholderia phage Ks5
Bradyrhizobium sp. BTAi1	bbt:BBta_1241		Bacteria	Proteobacteria	610	1
Candidatus Micrarchaeota archaeon Mia14	marh:Mia14_0874		Archaea	Candidatus Micrarchaeota	502	1
Methanomethylovorans hollandica	mhz:Metho_2616		Archaea	Euryarchaeota	693	1
Streptococcus suis 98HAH33	ssv:SSU98_0942		Bacteria	Firmicutes	556	1
Corynebacterium marinum	cmq:B840_12490		Bacteria	Actinobacteria	538	1
Methanosarcina mazei Go1	mma:MM_2702		Archaea	Euryarchaeota	782	1
Vitreoscilla filiformis	vff:VITFI_CDS0975		Bacteria	Proteobacteria	469	1
Acinetobacter lactucae	alc:OTEC02_01890		Bacteria	Proteobacteria	584	1
Fusobacterium nucleatum subsp. vincentii 3_1_27	fnt:HMPREF0405_01462	K07459	Bacteria	Fusobactera	435	1
Fusobacterium nucleatum subsp. vincentii 3_1_36A2	fnc:HMPREF0946_01498	K07459	Bacteria	Fusobactera	435	1
Pseudomonas entomophila	pen:PSEEN2231		Bacteria	Proteobacteria	568	1
Frankia sp. EAN1pec	fre:Franean1_2759	K07459	Bacteria	Actinobacteria	608	1
Tumebacillus algifaecis	tab:CIG75_19925		Bacteria	Firmicutes	578	1
Niastella koreensis	nko:Niako_4785		Bacteria	Bacteroidetes	600	1
Thermococcus barossii	tbs:A3L01_08335		Archaea	Euryarchaeota	652	1
Serratia marcescens WW4	smw:SMWW4_v1c32900		Bacteria	Proteobacteria	620	1
Thermus scotoductus	tsc:TSC_c04750		Bacteria	Deinococcus-Thermus	528	1
Methanobacterium paludis	mew:MSWAN_2226		Archaea	Euryarchaeota	697	1
Desulfobacula toluolica	dto:TOL2_C25900		Bacteria	Proteobacteria	590	1
Desulfotomaculum reducens	drm:Dred_0870		Bacteria	Firmicutes	591	1
Clostridium sp. BNL1100	clb:Clo1100_0980		Bacteria	Firmicutes	669	1
Janthinobacterium agaricidamnosum	jag:GJA_1548		Bacteria	Proteobacteria	705	1
Megasphaera elsdenii	med:MELS_1969	K07459	Bacteria	Firmicutes	553	1
Gibbsiella quercinecans	gqu:AWC35_06025		Bacteria	Proteobacteria	626	1
Tumebacillus sp. AR23208	tum:CBW65_08130		Bacteria	Firmicutes	579	1
Virgibacillus sp. SK37	vir:X953_03310		Bacteria	Firmicutes	666	1
Methanocaldococcus fervens	mfe:Mefer_0997		Archaea	Euryarchaeota	642	1
Paracoccus aminophilus JCM 7686 plasmid pAMI7	IMG_ID:650626553		Plasmid		700	1
Pediococcus pentosaceus ATCC43200 plasmid pMD136	IMG_ID:640048654		Plasmid		607	1
Escherichia coli plasmid MccC7-H22	IMG_ID:642481870		Plasmid		633	1
Escherichia coli ETEC H10407 plasmid pEntH10407	IMG_ID:646557463		Plasmid		503	1
Aeromonas media	amed:B224_2448	K07459	Bacteria	Proteobacteria	544	1	X
Aeromonas aquatica	aaj:BOQ57_10285	K07459	Bacteria	Proteobacteria	545	1	X
Aeromonas hydrophila AL06-06	ahh:RY45_10895	K07459	Bacteria	Proteobacteria	545	1	X
Aeromonas hydrophila J-1	ahj:V469_12090	K07459	Bacteria	Proteobacteria	545	1	X		\
Aeromonas hydrophila pc104A	ahp:V429_11315	K07459	Bacteria	Proteobacteria	545	1	X
Aeromonas hydrophila AL09-71	ahr:V428_11300	K07459	Bacteria	Proteobacteria	545	1	X
Aeromonas hydrophila ML09-119	ahy:AHML_10985	K07459	Bacteria	Proteobacteria	545	1	X
Aeromonas hydrophila subsp. hydrophila ATCC 7966	aha:AHA_2397	K07459	Bacteria	Proteobacteria	545	1	X
Aeromonas hydrophila AH10	ahi:VU14_12030	K07459	Bacteria	Proteobacteria	545	1	X
Aeromonas hydrophila YL17	ahd:AI20_08975	K07459	Bacteria	Proteobacteria	545	1	X
Aeromonas dhakensis	adh:CK627_15855	K07459	Bacteria	Proteobacteria	545	1	X
Aeromonas sp. O23A	aeo:O23A_p1538	K07459	Bacteria	Proteobacteria	545	1	X
Aeromonas salmonicida	asa:ASA_2254	K07459	Bacteria	Proteobacteria	545	1	X
Aeromonas veronii TH0426	avo:AMS64_08430	K07459	Bacteria	Proteobacteria	545	1	X
Aeromonas veronii B565	avr:B565_1709	K07459	Bacteria	Proteobacteria	545	1	X
Aeromonas schubertii	asr:WL1483_1651	K07459	Bacteria	Proteobacteria	540	1	X
Edwardsiella ictaluri	eic:NT01EI_2497	K07459	Bacteria	Proteobacteria	296	1	X
Eggerthella lenta	ele:Elen_0801	K07459	Bacteria	Actinobacteria	564	1	X
Mahella australiensis	mas:Mahau_2269		Bacteria	Firmicutes	539	1	X
Paenibacillus yonginensis	pyg:AWM70_15230		Bacteria	Firmicutes	539	1	X
Clostridium kluyveri NBRC 12016	ckr:CKR_2867		Bacteria	Firmicutes	539	1	X
Clostridium kluyveri DSM 555	ckl:CKL_3241		Bacteria	Firmicutes	539	1	X
Butyrate-producing bacterium SS3/4	bprs:CK3_32330		Bacteria	Firmicutes	615	1	X
Hyphomicrobium sp. MC1	hmc:HYPMC_3346		Bacteria	Proteobacteria	648	1	X
Aggregatibacter actinomycetemcomitans ANH9381	aao:ANH9381_1473	K07464	Bacteria	Proteobacteria	806	1	X
Mannheimia succiniciproducens	msu:MS1390		Bacteria	Proteobacteria	610	1	X
Halorhabdus tiamatea	hti:HTIA_1787		Archaea	Euryarchaeota	631	1	X
Edwardsiella piscicida C07-087	etc:ETAC_10500	K07459	Bacteria	Proteobacteria	556	1	X
Edwardsiella tarda FL6-60	etd:ETAF_2003	K07459	Bacteria	Proteobacteria	556	1	X
Edwardsiella tarda EIB202	etr:ETAE_2212	K07459	Bacteria	Proteobacteria	556	1	X
Edwardsiella sp. EA181011	edw:QY76_09265	K07459	Bacteria	Proteobacteria	556	1	X
Edwardsiella anguillarum	ete:ETEE_0205	K07459	Bacteria	Proteobacteria	556	1	X
Edwardsiella hoshinae	eho:A9798_05985	K07459	Bacteria	Proteobacteria	553	1	X
Providencia stuartii BE2467	psta:BGK56_19245	K07459	Bacteria	Proteobacteria	554	1	X
Providencia stuartii ATCC 33672	psx:DR96_2352	K07459	Bacteria	Proteobacteria	554	1	X
Providencia stuartii MRSN 2154	psi:S70_16460	K07459	Bacteria	Proteobacteria	554	1	X
Morganella morganii	mmk:MU9_1509	K07459	Bacteria	Proteobacteria	560	1	X
Proteus vulgaris	pvl:AOB99_05820	K07459	Bacteria	Proteobacteria	557	1	X
Proteus mirabilis HI4320	pmr:PMI0685	K07459	Bacteria	Proteobacteria	557	1	X
Proteus mirabilis BB2000	pmib:BB2000_0757	K07459	Bacteria	Proteobacteria	557	1	X
Xenorhabdus hominickii	xho:A9255_08960	K07459	Bacteria	Proteobacteria	561	1	X
Providencia alcalifaciens	pala:CO695_17875	K07459	Bacteria	Proteobacteria	554	1	X
Providencia rettgeri	prg:RB151_012670	K07459	Bacteria	Proteobacteria	554	1	X
Psychromonas sp. CNPT3	psy:PCNPT3_12490	K07459	Bacteria	Proteobacteria	556	1	X
Aliivibrio wodanis	awd:AWOD_II_0417	K07459	Bacteria	Proteobacteria	542	1	X
Oceanimonas sp. GK1	oce:GU3_11445	K07459	Bacteria	Proteobacteria	540	1	X
Zobellella denitrificans	zdf:AN401_08200	K07459	Bacteria	Proteobacteria	540	1	X
Oceanisphaera profunda	opf:CBP31_00680	K07459	Bacteria	Proteobacteria	544	1	X
Oceanisphaera sp. AMac2203	ocm:CBP12_02810	K07459	Bacteria	Proteobacteria	540	1	X
Tolumonas auensis	tau:Tola_1456	K07459	Bacteria	Proteobacteria	543	1	X
Frischella perrara	fpp:FPB0191_00504	K07459	Bacteria	Proteobacteria	540	1	X
Bibersteinia trehalosi USDA-ARS-USMARC-188	btre:F542_3120	K07459	Bacteria	Proteobacteria	533	1	X
Bibersteinia trehalosi USDA-ARS-USMARC-189	btrh:F543_3770	K07459	Bacteria	Proteobacteria	533	1	X
Bibersteinia trehalosi USDA-ARS-USMARC-192	bto:WQG_19460	K07459	Bacteria	Proteobacteria	533	1	X
Bibersteinia trehalosi USDA-ARS-USMARC-190	btra:F544_19280	K07459	Bacteria	Proteobacteria	533	1	X
Candidatus Koribacter versatilis	aba:Acid345_4083	K07459	Bacteria	Acidobacteria	556	1	X
Gilliamella apicola	gap:GAPWK_0558	K07459	Bacteria	Proteobacteria	542	1	X
Mannheimia varigena USDA-ARS-USMARC-1388	mve:X875_5290	K07459	Bacteria	Proteobacteria	514	1	X
Mannheimia varigena USDA-ARS-USMARC-1296	mvi:X808_15790	K07459	Bacteria	Proteobacteria	514	1	X
Mannheimia varigena USDA-ARS-USMARC-1312	mvg:X874_14720	K07459	Bacteria	Proteobacteria	514	1	X
Actinobacillus succinogenes	asu:Asuc_1453	K07459	Bacteria	Proteobacteria	519	1	X
Pasteurella multocida subsp. multocida 3480	pul:NT08PM_0840	K07459	Bacteria	Proteobacteria	520	1	X
Pasteurella multocida subsp. multocida HN06	pmv:PMCN06_0487	K07459	Bacteria	Proteobacteria	520	1	X
Pasteurella multocida subsp. multocida Pm70	pmu:PM0466	K07459	Bacteria	Proteobacteria	520	1	X
Pasteurella multocida ATCC 43137	pmul:DR93_1246	K07459	Bacteria	Proteobacteria	520	1	X
Pasteurella multocida 36950	pmp:Pmu_05350	K07459	Bacteria	Proteobacteria	520	1	X
Mannheimia haemolytica 89010807N lktA-	mhay:VK67_10155	K07459	Bacteria	Proteobacteria	515	1	X
Mannheimia haemolytica 89010807N	mhaq:WC39_10155	K07459	Bacteria	Proteobacteria	515	1	X
Mannheimia haemolytica USMARC_2286	mhal:N220_03715	K07459	Bacteria	Proteobacteria	515	1	X
Mannheimia haemolytica D174	mhao:J451_11705	K07459	Bacteria	Proteobacteria	515	1	X
Mannheimia haemolytica D153	mhae:F382_11595	K07459	Bacteria	Proteobacteria	515	1	X
Mannheimia haemolytica M42548	mhx:MHH_c12970	K07459	Bacteria	Proteobacteria	515	1	X
Mannheimia haemolytica USDA-ARS-USMARC-183	mhq:D650_20660	K07459	Bacteria	Proteobacteria	515	1	X
Mannheimia haemolytica USDA-ARS-USMARC-185	mht:D648_6980	K07459	Bacteria	Proteobacteria	515	1	X
Gallibacterium anatis	gan:UMN179_00056	K07459	Bacteria	Proteobacteria	524	1	X
Mannheimia haemolytica USDA-ARS-USMARC-184	mhat:B824_7750	K07459	Bacteria	Proteobacteria	515	1	X
Mannheimia sp. USDA-ARS-USMARC-1261	mvr:X781_7160	K07459	Bacteria	Proteobacteria	515	1	X
Mannheimia haemolytica D171	mham:J450_10280	K07459	Bacteria	Proteobacteria	515	1	X
Actinobacillus pleuropneumoniae JL03 (serotype 3)	apj:APJL_0145	K07459	Bacteria	Proteobacteria	519	1	X
Actinobacillus pleuropneumoniae AP76 (serotype 7)	apa:APP7_0146	K07459	Bacteria	Proteobacteria	519	1	X
Actinobacillus pleuropneumoniae L20 (serotype 5b)	apl:APL_0144	K07459	Bacteria	Proteobacteria	519	1	X
Actinobacillus suis ATCC 33415	ass:ASU1_06460	K07459	Bacteria	Proteobacteria	521	1	X
Actinobacillus suis H91-0380	asi:ASU2_06395	K07459	Bacteria	Proteobacteria	521	1	X
Actinobacillus equuli	aeu:ACEE_06610	K07459	Bacteria	Proteobacteria	521	1	X
Jeongeupia sp. USM3	jeu:BJP62_13610	K07459	Bacteria	Proteobacteria	551	1	X
Salmonella enterica subsp. enterica serovar Heidelberg B182	shb:SU5_01571	K07459	Bacteria	Proteobacteria	448	1		Stop codon between P-loop and rest of protein leads to truncated protein; shb:SU5_01570 upstream contains N-terminal portion with P-loop
Klebsiella pneumoniae subsp. pneumoniae HS11286	kpm:KPHS_17880	K07459	Bacteria	Proteobacteria	443	1		Stop codon between P-loop and rest of protein leads to truncated protein; kpm:KPHS_17870 upstream contains N-terminal porteion with P-loop
Plautia stali symbiont	psts:E05_10280	K07459	Bacteria	Proteobacteria	203	1		Truncated protein, ATPase domain deletion
Janthinobacterium sp. 1_2014MBL_MicDiv	jaz:YQ44_14370	K07459	Bacteria	Proteobacteria	291	1		Truncated protein, C-terminal deletion
Edwardsiella ictaluri	eic:NT01EI_2497	K07459	Bacteria	Proteobacteria	296	1		Protein truncated; eic:NT01EI_2496 contains C-terminal portion with Toprim

## Sheet: Class 2
Class 2 OLD nucleases
							Associated Helicase
Organism	Kegg ID	Kegg Orthology	Domain	Phylum	Legnth (aa)	OLD class	Kegg ID	Kegg Orthology	Length (aa)	Present in operon	Comments
Acinetobacter baumannii AB0057	abn:AB57_1532	K07459	Bacteria	Proteobacteria	597	2	abn:AB57_1533	K03657	593
Acinetobacter baumannii AYE	aby:ABAYE2362	K07459	Bacteria	Proteobacteria	597	2	aby:ABAYE2361	K03657	593
Amycolicicoccus subflavus	asd:AS9A_P20118	K07459	Bacteria	Actinobacteria	560	2	asd:AS9A_P20119	K03657	585
Halomonas sp. KO116	hak:KO116_03521	K07459	Bacteria	Proteobacteria	603	2	hak:KO116_03522	K03657	598
Planococcus plakortidis	ppla:BBI15_15125	K07459	Bacteria	Firmicutes	589	2	ppla:BBI15_15130	K03657	630
Rhodococcus pyridinivorans	rpy:Y013_25950	K07459	Bacteria	Actinobacteria	630	2	rpy:Y013_25945		614
Ralstonia solanacearum PSI07	rsl:RPSI07_2954	K07459	Bacteria	Proteobacteria	599	2	rsl:RPSI07_2953	K03657	545
Pseudomonas frederiksbergensis	pfk:PFAS1_09670	K07459	Bacteria	Proteobacteria	609	2	pfk:PFAS1_09675	K03657	629		Multiple integrase proteins upstream
Escherichia coli E24377A (ETEC)	ecw:EcE24377A_3363		Bacteria	Proteobacteria	607	2	ecw:EcE24377A_3362	K03657	630
Methanococcoides burtonii	mbu:Mbur_0753	K07459	Archaea	Euryarchaeota	594	2	mbu:Mbur_0754	K03657	587
Blastococcus saxobsidens	bsd:BLASA_0020	K07459	Bacteria	Actinobacteria	565	2	bsd:BLASA_0021	K03657	585
Streptomyces sp. 4F	strf:ASR50_35350	K07459	Bacteria	Actinobacteria	666	2	strf:ASR50_35355	K03657	627		Two copies of OLD nuclease and helicase in two places in genome
Streptomyces sp. 4F	strf:ASR50_00085	K07459	Bacteria	Actinobacteria	666	2	strf:ASR50_00080	K03657	627
Rhodobacter capsulatus	rcp:RCAP_rcp00091	K07459	Bacteria	Proteobacteria	594	2	rcp:RCAP_rcp00092	K03657	605		TauE exporter upstream
Martelella endophytica	mey:TM49_16250	K07459	Bacteria	Proteobacteria	607	2	mey:TM49_16255	K03657	598
Paraburkholderia xenovorans LB400	bxb:DR64_255	K07459	Bacteria	Proteobacteria	613	2	bxb:DR64_254		534		Flanked by pseudogene and IS21 family IstB
Paraburkholderia xenovorans LB400	bxe:Bxe_A2561	K07459	Bacteria	Proteobacteria	613	2	bxe:Bxe_A2560	K03656	520		Flanked by IS21 family transposase
Herminiimonas arsenicoxydans	har:HEAR1999	K07459	Bacteria	Proteobacteria	594	2	har:HEAR1998		588
Achromobacter xylosoxidans NH44784-1996	axo:NH44784_010621	K07459	Bacteria	Proteobacteria	594	2	axo:NH44784_010631	K03657	604
Burkholderia cepacia DDS 7H-2	bced:DM42_625	K07459	Bacteria	Proteobacteria	594	2	bced:DM42_624	K03657	604
Pseudomonas mosselii	pmos:O165_003415	K07459	Bacteria	Proteobacteria	594	2	pmos:O165_003425	K03657	445
Herbaspirillum sp. meg3	hee:hmeg3_14755	K07459	Bacteria	Proteobacteria	613	2	hee:hmeg3_14750		573
Sphingobacterium sp. B29	sphn:BV902_08190	K07459	Bacteria	Bacteroidetes	517	2	sphn:BV902_08185	K03657	609
Bacillus xiamenensis	bxi:BK049_11845	K07459	Bacteria	Firmicutes	631	2	bxi:BK049_11850	K03657	627
Clostridium butyricum	cbut:ATN24_13275	K07459	Bacteria	Firmicutes	588	2	cbut:ATN24_13270	K03657	532
Jeotgalibaca sp. PTS2502	jep:BW721_11240	K07459	Bacteria	Firmicutes	661	2	jep:BW721_11245	K03657	588
Tolumonas auensis	tau:Tola_2427	K07459	Bacteria	Proteobacteria	595	2	tau:Tola_2426	K03657	604
Parvibaculum lavamentivorans	pla:Plav_3408	K07459	Bacteria	Proteobacteria	594	2	pla:Plav_3407	K03657	604
Cupriavidus metallidurans	rme:Rmet_5488	K07459	Bacteria	Proteobacteria	598	2	rme:Rmet_5487		591
Gluconobacter oxydans DSM 3504	goy:GLS_c01530	K07459	Bacteria	Proteobacteria	651	2	goy:GLS_c01520		635
Bdellovibrio bacteriovorus 109J	bbac:EP01_09520	K07459	Bacteria	Proteobacteria	608	2	bbac:EP01_09515	K03657	580
Enterococcus faecalis 62	efl:EF62_0817	K07459	Bacteria	Firmicutes	618	2	efl:EF62_0818	K03657	606
Anoxybacillus flavithermus	afl:Aflv_2236	K07459	Bacteria	Firmicutes	669	2	afl:Aflv_2237	K03657	603
Hyphomicrobium nitrativorans	hni:W911_05990	K07459	Bacteria	Proteobacteria	656	2	hni:W911_05985		658
Streptomyces albus DSM 41398	sals:SLNWT_7041	K07459	Bacteria	Actinobacteria	651	2	sals:SLNWT_7042	K03657	624
Xanthomonas campestris pv. campestris B100	xca:xcc-b100_2436	K07459	Bacteria	Proteobacteria	595	2	xca:xcc-b100_2435	K03657	604		Upstream of IS5 transposase
Paenibacillus polymyxa E681	ppy:PPE_04197	K07459	Bacteria	Firmicutes	669	2	ppy:PPE_04198	K03657	600
Paenibacillus polymyxa SQR-21	ppq:PPSQR21_036770	K07459	Bacteria	Firmicutes	615	2	ppq:PPSQR21_036760		656
Methanosaeta harundinacea	mhi:Mhar_0293	K07459	Archaea	Euryarchaeota	596	2	mhi:Mhar_0294	K03657	633
Rhizobium etli CIAT 652	rec:RHECIAT_PA0000299	K07459	Bacteria	Proteobacteria	648	2	rec:RHECIAT_PA0000298		636
Paenibacillus peoriae	ppeo:ABE82_18305	K07459	Bacteria	Firmicutes	615	2	ppeo:ABE82_18300		656
Archangium gephyra	age:AA314_08803	K07459	Bacteria	Proteobacteria	625	2	age:AA314_08802	K03657	562
Desulfatibacillum alkenivorans	dal:Dalk_0064		Bacteria	Proteobacteria	671	2	dal:Dalk_0063		676
Desulfitobacterium dehalogenans	ddh:Desde_0542	K07459	Bacteria	Firmicutes	664	2	ddh:Desde_0543	K03657	604
Kangiella koreensis	kko:Kkor_0066		Bacteria	Proteobacteria	661	2	kko:Kkor_0067		610
Bacillus cellulosilyticus	bco:Bcell_3044	K07459	Bacteria	Firmicutes	669	2	bco:Bcell_3043	K03657	599
Lactobacillus johnsonii NCC 533	ljo:LJ_1055	K07459	Bacteria	Firmicutes	578	2	ljo:LJ_1056		531
Bosea vaviloviae	bvv:BHK69_03360	K07459	Bacteria	Proteobacteria	577	2	bvv:BHK69_03355		568		IS66 transposase downstream
Thalassolituus oleivorans R6-15	tor:R615_05745	K07459	Bacteria	Proteobacteria	566	2	tor:R615_05750	K03657	543
Marinobacter adhaerens	mad:HP15_1195		Bacteria	Proteobacteria	686	2	mad:HP15_1194		554
Cupriavidus sp. NH9	cuh:BJN34_35915	K07459	Bacteria	Proteobacteria	572	2	cuh:BJN34_35910	K03657	542
Yersinia rohdei	yro:CH64_1541	K07459	Bacteria	Proteobacteria	673	2	yro_CH64_1542		664
Flavobacterium branchiophilum	fbr:FBFL15_2691		Bacteria	Bacteroidetes	644	2	fbr:FBFL15_2692		650
Yersinia similis	ysi:BF17_13670		Bacteria	Proteobacteria	710	2	ysi:BF17_13675		598
Methylocystis bryophila	mbry:B1812_21880	K07459	Bacteria	Proteobacteria	637	2	mbry:B1812_21875		638
Cedecea neteri	cen:LH86_18945	K07459	Bacteria	Proteobacteria	623	2	cen:LH86_18950		620
Sphingomonas sanxanigenens	ssan:NX02_06610		Bacteria	Proteobacteria	711	2	ssan:NX02_06615		611
Pseudomonas fragi	pfz:AV641_03165		Bacteria	Proteobacteria	712	2	pfz:AV641_03160		594
Pseudoalteromonas sp. SM9913	psm:PSM_A0669	K07459	Bacteria	Proteobacteria	611	2	psm:PSM_A0670	K03657	638
Pectobacterium wasabiae	pws:A7983_20950	K07459	Bacteria	Proteobacteria	596	2	pws:A7983_20945	K03657	606
Pectobacterium parmentieri WPP163	pwa:Pecwa_1644	K07459	Bacteria	Proteobacteria	596	2	pwa:Pecwa_1645	K03657	606
Macrococcus sp. IME1552	macr:BHM04_04210	K07459	Bacteria	Firmicutes	592	2	macr:BHM04_04205	K03657	608
Chlorobaculum limnaeum	clz:BIU88_02225	K07459	Bacteria	Chlorobi	603	2	clz:BIU88_02230	K03657	583
Acidovorax citrulli	aav:Aave_0676	K07459	Bacteria	Proteobacteria	712	2	aav:Aave_0675		599
Myroides sp. A21	myr:MYRA21_2215		Bacteria	Bacteroidetes	714	2	myr:MYRA21_2214		600
Xanthomonas citri pv. citri 306	xac:XAC3942	K07459	Bacteria	Proteobacteria	560	2	xac:XAC3941		609		IS3 family transposase upstream
Xanthomonas citri subsp. citri mf20	xcf:J172_04111	K07459	Bacteria	Proteobacteria	520	2	xcf:J172_04110		598		IS3 family transposase upstream
Xanthomonas citri subsp. citri NT17	xcn:J169_04118	K07459	Bacteria	Proteobacteria	520	2	xcn:J169_04117		598		IS3 family transposase upstream
Xanthomonas citri subsp. citri A306	xct:J151_04121	K07459	Bacteria	Proteobacteria	520	2	xct:J151_04120		598		IS3 family transposase upstream
Chryseobacterium sp. StRB126	chz:CHSO_2894		Bacteria	Bacteroidetes	712	2	chz:CHSO_2895		601
Klebsiella variicola At-22	kva:Kvar_1634	K07459	Bacteria	Proteobacteria	594	2	kva:Kvar_1635	K03657	605
Rhizobium sp. N1341	rhn:AMJ98_PC00023	K07459	Bacteria	Proteobacteria	603	2	rhn:AMJ98_PC00022	K03657	594
Rhizobium etli CIAT 652	rec:RHECIAT_PB0000021	K07459	Bacteria	Proteobacteria	603	2	rec:RHECIAT_PB0000020	K03657	594
Klebsiella pneumoniae PMK1	kpx:PMK1_04889	K07459	Bacteria	Proteobacteria	594	2	kpx:PMK1_04888	K03657	605
Paenibacillus sp. IHBB 10380	pih:UB51_06080		Bacteria	Firmicutes	615	2	pih:UB51_06085		658
Bacillus bombysepticus	bby:CY96_29905		Bacteria	Firmicutes	701	2	bby:CY96_29900		599
Pseudoalteromonas issachenkonii	pia:PI2015_2020	K07459	Bacteria	Proteobacteria	633	2	pia:PI2015_2019		614		Transposase upstream
Dehalococcoides mccartyi CG1	dmx:X792_01150	K07459	Bacteria	Chloroflexi	598	2	dmx:X792_01145		612
Aiivibrio fischeri MJ11	vfm:VFMJ11_1066		Bacteria	Proteobacteria	648	2	vfm:VFMJ11_1067		585
Clostridium saccharolyticum WM1	csh:Closa_3490		Bacteria	Firmicutes	687	2	csh:Closa_3489		619		Serine recombinase upstream
Agrobacterium fabrum	atu:Atu5023	K07459	Bacteria	Proteobacteria	577	2	atu:Atu5024		566
Planococcus sp. L10.15	pll:I858_008725	K07459	Bacteria	Firmicutes	592	2	pll:I858_008730	K03657	608
Burkholderia pseudomallei 668	bpd:BURPS668_A0038	K07459	Bacteria	Proteobacteria	594	2	bpd:BURPS668_A0039		599
Psychromonas sp. CNPT3	psy:PCNPT3_09315		Bacteria	Proteobacteria	704	2	psy:PCNPT3_09310		581
Ruegeria pomeroyi	sil:SPOA0082		Bacteria	Proteobacteria	613	2	sil:SPOA0081		441		Phage integrase family protein upstream
Halomonas sp. R57-5	ham:HALO1657		Bacteria	Proteobacteria	662	2	ham:HALO1658		593
Ralstonia eutropha H16	reh:PHG168		Bacteria	Proteobacteria	656	2	reh:PHG167		633
Ralstonia solanacearum PSI07	rsl:RPSI07_mp1650		Bacteria	Proteobacteria	663	2	rsl:RPSI07_mp1649		600
Vibrio tubiashii	vtu:IX91_06385	K07459	Bacteria	Proteobacteria	707	2	vtu:IX91_06380		739
Rhodopseudomonas palustris BisB18	rpc:RPC_3543	K07459	Bacteria	Proteobacteria	695	2	rpc:RPC_3542		672
Burkholderia gladioli BSR3	bgd:bgla_1p0550	K07459	Bacteria	Proteobacteria	595	2	bgla:bgla_1p0560		608
Burkholderia contaminans	bcon:NL30_15295	K07459	Bacteria	Proteobacteria	606	2	bcon:NL30_15290		588
Bacillus flexus	bfx:BC359_01350		Bacteria	Firmicutes	677	2	bfx:BC359_01355		627
Serratia fonticola DSM 4576	sfw:WN53_20860		Bacteria	Proteobacteria	635	2	sfw:WN53_20865		580
Acinetobacter soli	asol:BEN76_12730		Bacteria	Proteobacteria	642	2	asol:BEN76_12735		584
Legionella fallonii	lfa:LFA_pB0014	K07459	Bacteria	Proteobacteria	584	2	lfa:LFA_pB0013	K03657	537		Inegrase-like core protein upstream
Acinetobacter baumannii ZW85-1	abaz:P795_10625	K07459	Bacteria	Proteobacteria	599	2	abaz:P795_10630		678
Vitreoscilla filiformis	vff:VITFI_CDS0920	K07459	Bacteria	Proteobacteria	588	2	vff:VITFI_CDS0921		575
Enterobacter hormaechei	ehm:AB284_08565		Bacteria	Proteobacteria	703	2	ehm:AB284_08570		583
Enterobacter cloacae ECNIH2	ecle:ECNIH2_17525		Bacteria	Proteobacteria	703	2	ecle:ECNIH2_17520		583
Klebsiella michiganensis RC10	kmi:VW41_18450		Bacteria	Proteobacteria	703	2	kmi:VW41_18445		583
Escherichia coli LY180	ecol:LY180_18855	K07459	Bacteria	Proteobacteria	566	2	ecol:LY180_18850	K03657	541		This Class 2 OLD protein is in addition to the Class I typically found in E. coli species
Escherichia coli W	elw:ECW_m3938	K07459	Bacteria	Proteobacteria	566	2	elw:ECW_m3937	K03657	541		This Class 2 OLD protein is in addition to the Class I typically found in E. coli species
Escherichia coli KO11FL	eko:EKO11_0062	K07459	Bacteria	Proteobacteria	566	2	eko:EKO11_0062	K03657	541		This Class 2 OLD protein is in addition to the Class I typically found in E. coli species
Pelobacter propionicus	ppd:Ppro_1874		Bacteria	Proteobacteria	703	2	ppd:Ppro_1873		591
Enterobacter cloacae 34983	eclz:LI64_00575	K07459	Bacteria	Proteobacteria	566	2	eclz:LI64_00580		541
Methanosarcina barkeri Wiesmoor	mbw:MSBRW_2157	K07459	Archaea	Euryarchaeota	623	2	mbw:MSBRW_2156		260
Methanosarcina barkeri Fusaro	mba:Mbar_A2572	K07459	Archaea	Euryarchaeota	650	2	mba:Mbar_A2573		260
Pseudomonas putida HB3267	ppuh:B479_13740	K07459	Bacteria	Proteobacteria	603	2	ppuh:B479_13735	K03657	572
Citrobacter koseri	cko:CKO_03946		Bacteria	Proteobacteria	711	2	cko:CKO_03945		573
Escherichia coli W	ell:WFL_19245	K07459	Bacteria	Proteobacteria	583	2	ell:WFL_19240	K03657	541
Escherichia coli KO11FL	ekf:KO11_04395	K07459	Bacteria	Proteobacteria	583	2	ekf:KO11_04400	K03657	541
Yersinia aldovae	yal:AT01_3464	K07459	Bacteria	Proteobacteria	591	2	yal:AT01_3465	K03657	632
Bacillus subtilis subsp. natto BEST195	bso:BSNT_10717		Bacteria	Firmicutes	677	2	bso:BSNT_10716		626		Integrase catalytic core protein upstream
Ralstonia insidiosa	rin:ACS15_4417	K07459	Bacteria	Proteobacteria	615	2	rin:ACS15_4418		587		Transposase family protein downstream
Enterococcus mundtii	emu:EMQU_0342	K07459	Bacteria	Firmicutes	585	2	emu:EMQU_0343	K03657	521		Resolvase family site-specific recombinase upstream
Enterobacter cloacae 34977	ecly:LI62_00910	K07459	Bacteria	Proteobacteria	566	2	ecly:LI62_00915		541
Comamonas testosteroni TK102	ctes:O987_28155	K07459	Bacteria	Proteobacteria	583	2	ctes:O987_28160		577
Edwardsiella piscicida C07-087	etc:ETAC_03890	K07459	Bacteria	Proteobacteria	566	2	etc:ETAC_03885		541
Mobiluncus curtisii	mcu:HMPREF0573_10208	K07459	Bacteria	Actinobacteria	482	2	mcu:HMPREF0573_10207	K03657	568
Bradyrhizobium sp. S23321	brs:S23_61320	K07459	Bacteria	Proteobacteria	679	2	brs:S23_61310		665
Vibrio coralliilyticus OCN014	vct:JV59_24690		Bacteria	Proteobacteria	674	2	vct:JV59_24685		723
Burkholderia thailandensis USAMRU Malaysia #20	bthm:BTRA_923		Bacteria	Proteobacteria	566	2	bthm:BTRA_924		361		Putative DNA invertase downstream
Burkholderia cepacia ATCC 25416	bcep:APZ15_38125	K07459	Bacteria	Proteobacteria	685	2	bcep:APZ15_38120		667		Tranposase downstream
Burkholderia cenocepacia DDS 22E-1	bcen:DM39_4169		Bacteria	Proteobacteria	582	2	bcen:DM39_4170		595		Recombinase upstream
Tolumonas auensis	tau:Tola_1610	K07459	Bacteria	Proteobacteria	650	2	tau:Tola_1609		585		Phage integrase protein upstream
Escherichia fergusonii	efe:EFER_2804		Bacteria	Proteobacteria	682	2	efe:EFER_2805		594
Clostridium botulinum A Hall	cbh:CLC_2032		Bacteria	Firmicutes	679	2	cbh:CLC_2031	K03657	593
Clostridium botulinum A ATCC 19397	cba:CLB_2027		Bacteria	Firmicutes	679	2	cba:CLB_2026	K03657	593
Clostridium botulinum A ATCC 3502	cbo:CBO2090		Bacteria	Firmicutes	679	2	cbo:CBO2089	K03657	593
Clostridium pasteurianum DSM 525 = ATCC 6013	cpae:CPAST_c17870		Bacteria	Firmicutes	651	2	cpae:CPAST_c17880	K03657	670		Tn5 family transposase upstream; IS200 family transposase downstream
Syntrophus aciditrophicus	sat:SYN_02907	K07459	Bacteria	Proteobacteria	636	2	sat:SYN_02908	K03657	606
Acidovorax citrulli	aav:Aave_3185		Bacteria	Proteobacteria	641	2	aav:Aave_3186	K03657	603		Putative transposase downstream
Streptococcus pneumoniae 670-6B	snb:SP670_1124		Bacteria	Firmicutes	689	2	snb:SP670_1123		605
Streptococcus pneumoniae G54 (serotype 19F)	spx:SPG_1255		Bacteria	Firmicutes	689	2	spx:SPG_1254		605
Sinorhizobium meliloti SM11	smx:SM11_chr0891	K07459	Bacteria	Proteobacteria	597	2	smx:SM11_chr0892	K03657	607
Methanolacinia petrolearia	mpi:Mpet_0906		Archaea	Euryarchaeota	642	2	mpi:Mpet_0905		648
Dechloromonas aromatica	dar:Daro_2559		Bacteria	Proteobacteria	645	2	dar:Daro_2560		553
Methylobacterium extorquens AM1	mea:Mex_1p2805		Bacteria	Proteobacteria	629	2	mea:Mex_1p2804		615
Desulfobacula toluolica	dto:TOL2_C25850		Bacteria	Proteobacteria	713	2	dto:TOL2_C25860	K03657	575
Desulfitobacterium dichloroeliminans	ddl:Desdi_1764		Bacteria	Firmicutes	711	2	ddl:Desdi_1765	K03657	593		Site-specific recombinase/DNA invertase upstream
Sphingomonas koreensis	skr:BRX40_21115	K07459	Bacteria	Proteobacteria	619	2	skr:BRX40_21110	K03657	607
Yersinia kristensenii	ykr:CH54_2090	K07459	Bacteria	Proteobacteria	624	2	ykr:CH54_2089		575
Yersinia frederiksenii	yfr:AW19_3700	K07459	Bacteria	Proteobacteria	624	2	yfr:AW19_3701		575
Cronobacter sakazakii Sp291	csz:CSSP291_03095	K07459	Bacteria	Proteobacteria	485	2	csz:CSSP291_03090		575		Putative transposase downstream
Pseudomonas brassicacearum DF41	pbc:CD58_19355	K07459	Bacteria	Proteobacteria	630	2	pbc:CD58_19350		573
Betaproteobacteria bacterium GR16-43	beba:BWI17_07135	K07459	Bacteria	Proteobacteria	644	2	beba:BWI17_07130	K03657	575
Croceicoccus marinus	cman:A9D14_18390	K07459	Bacteria	Proteobacteria	624	2	cman:A9D14_18385	K03657	607		Mutator family transposase upstream
Rubrivivax gelatinosus	rge:RGE_18150	K07459	Bacteria	Proteobacteria	605	2	rge:RGE_18140	K03657	569		Phage integrase family protein upstream
Cellulophaga baltica 18	cbat:M666_16730	K07459	Bacteria	Bacteroidetes	591	2	cbat:M666_16725		658
Streptomyces venezuelae	sve:SVEN_5652	K07459	Bacteria	Actinobacteria	612	2	sve:SVEN_5651	K03657	569
Xanthomonas hortorum	xhr:XJ27_18565		Bacteria	Proteobacteria	661	2	xhr:XJ27_18560		634
Sphingomonas sp. DC-6	sphd:HY78_25095	K07459	Bacteria	Proteobacteria	652	2	sphd:HY78_25100		683		IS3 and IS6 family transposases downstream
Desulfovibrio gigas	dgg:DGI_0483		Bacteria	Proteobacteria	657	2	dgg:DGI_0482		615
Methanocaldococcus jannaschii	mja:MJ_ECL35		Archaea	Euryarchaeota	630	2	mja:MJ_ECL34		295		Helicase not annotated as such
Myroides odoratimimus	mod:AS202_00895	K07459	Bacteria	Bacteroidetes	598	2	mod:AS202_00890		672
Rivularia sp. PCC 7116	riv:Riv7116_1984		Bacteria	Cyanobacteria	418	2	riv:Riv7116_1985		213		OLD homolog possesses a C-terminal truncation; associated downstream protein has an HNH fold
Myroides sp. A21	myr:MYRA21_3092		Bacteria	Bacteroidetes	582	2	myr:MYRA21_3091	K03657	637		Putative transposase upstream
Methanococcus maripaludis C7	mmz:MmarC7_0001		Archaea	Euryarchaeota	707	2	mmz:MmarC7_0002	K03657	627
Serratia plymuthica PRI-2C	sply:Q5A_019015	K07459	Bacteria	Proteobacteria	624	2	sply:Q5A_019010		575
Paenibacillus ihbetae	pib:BBD41_19760	K07459	Bacteria	Firmicutes	705	2	pib:BBD41_19765		625
Natranaerobius thermophilus	nth:Nther_1516	K07459	Bacteria	Firmicutes	586	2	nth:Nther_1515	K03657	575
Delftia acidovorans	dac:Daci_4162	K07459	Bacteria	Proteobacteria	600	2	dac:Daci_4163	K03657	550		Integrase family protein upstream
Acidovorax sp. JS42	ajs:Ajs_2459		Bacteria	Proteobacteria	606	2	ajs:Ajs_2458	K03657	586		Phage integrase family protein upstream, IS3 family transposase downstream
Comamonas testosteroni TK102	ctes:O987_08100		Bacteria	Proteobacteria	612	2	ctes:O987_08095		576		Additional Class 2 OLD upstream (ctes:O987_08135); Third Class 2 OLD in different location (ctes:O987_26500); Integrase proteins upstream
Comamonas testosteroni TK102	ctes:O987_08135		Bacteria	Proteobacteria	778	2	ctes:O987_08130	K03657	596		Additional Class 2 OLD downstream (ctes:O987_08095); Third Class 2 OLD in different location (ctes:O987_26500); Integrase proteins downstream
Comamonas testosteroni TK102	ctes:O987_26500	K07459	Bacteria	Proteobacteria	606	2	ctes:O987_26495	K03657	586
Desulfobacterium autotrophicum	dat:HRM2_44740		Bacteria	Proteobacteria	658	2	dat:HRM2_44730		661		Transposase family protein upstream
Xanthomonas gardneri	xga:BI317_18505	K07459	Bacteria	Proteobacteria	630	2	xga:BI317_18510		572
Mucilaginibacter sp. PAMC 26640	mup:A0256_15460	K07459	Bacteria	Bacteroidetes	603	2	mup:A0256_15455		711
Pectobacterium polaris	ppoa:BJK05_18845		Bacteria	Proteobacteria	660	2	ppoa:BJK05_18840		556
Pseudomonas putida DLL-E4	ppud:DW66_5879		Bacteria	Proteobacteria	651	2	ppud:DW66_5880		565
Aeromonas salmonicida	asa:ASA_P4G072	K07459	Bacteria	Proteobacteria	669	2	asa:ASA_P4G071		636
Corynebacterium glutamicum SCgG2	cgg:C629_02810		Bacteria	Actinobacteria	701	2	cgg:C629_02815	K03657	637		IS6 family transposase downstream
Massilia sp. B2	mass:CR152_15760	K07459	Bacteria	Proteobacteria	601	2	mass:CR152_15755	K03657	586
Corynebacterium glutamicum SCgG1	cgs:C624_02810		Bacteria	Actinobacteria	719	2	cgs:C624_02815	K03657	637		IS6 family transposase downstream
Delftia sp. Cs1-4	del:DelCs14_1845		Bacteria	Proteobacteria	658	2	del:DelCs14_1844		636		Integrase family protein upstream
Bacillus horikoshii	bhk:B4U37_03000	K07459	Bacteria	Firmicutes	624	2	bhk:B4U37_02995		574
Gluconobacter oxydans H24	goh:B932_2621	K07459	Bacteria	Proteobacteria	626	2	goh:B932_2622		468
Pseudomonas aeruginosa PA1R	paer:PA1R_gp4507	K07459	Bacteria	Proteobacteria	623	2	paer:PA1R_gp4508	K03657	570
Clostridium ljungdahlii	clj:CLJU_c30180		Bacteria	Firmicutes	688	2	clj:CLJU_c30170		623
Candidatus Methanosphaerula palustris	mpl:Mpal_0766		Archaea	Euryarchaeota	623	2	mpl:Mpal_0765		669
Pseudomonas koreensis	pkr:AYO71_02385		Bacteria	Proteobacteria	595	2	pkr:AYO71_02390		429
Salegentibacter sp. T436	salt:AO058_08635		Bacteria	Bacteroidetes	544	2	salt:AO058_08640		376
Pseudomonas poae	ppz:H045_00265	K07459	Bacteria	Proteobacteria	623	2	ppz:H045_00270	K03657	570
Nitrobacter hamburgensis	nha:Nham_3828		Bacteria	Proteobacteria	604	2	nha:Nham_3829		422
Methanobacterium formicicum DSM1535	mfi:DSM1535_1846		Archaea	Euryarchaeota	800	2	mfi:DSM1535_1845		919
Tessaracoccus sp. NSG39	tes:BW730_01705	K07459	Bacteria	Actinobacteria	679	2	tes:BW730_01700	K03657	374
Sulfuritalea hydrogenivorans	shd:SUTH_01911	K07459	Bacteria	Proteobacteria	630	2	shd:SUTH_01912	K03657	601
Haliscomenobacter hydrossis	hhy:Halhy_4658		Bacteria	Bacteroidetes	706	2	hhy:Halhy_4659		600
Niastella koreensis	nko:Niako_1762	K07459	Bacteria	Bacteroidetes	648	2	nko:Niako_1763		649
Maribacter sp. T28	mart:BTR34_16445		Bacteria	Bacteroidetes	544	2	mart:BTR34_16440		376		Phage integrase family protein upstream
Sinorhizobium meliloti Rm41	smi:BN406_03566		Bacteria	Proteobacteria	655	2	smi:BN406_03567		622
Pseudomonas fluorescens LBUM223	pfb:VO64_2233	K07459	Bacteria	Proteobacteria	628	2	pfb:VO64_2232	K03657	321		Mobile element proteins and putative transposase downstream
Rhizobium leguminosarum bv. trifolii CB782	rlu:RLEG12_01295		Bacteria	Proteobacteria	660	2	rlu:RLEG12_01290		619
Mycobacterium chelonae	mche:BB28_04690	K07459	Bacteria	Actinobacteria	601	2	mche:BB28_04695		464
Streptomyces albus DSM 41398	sals:SLNWT_1372		Bacteria	Actinobacteria	659	2	sals:SLNWT_1371		641
Burkholderia multivorans DDS 15A-1	bmk:DM80_1389		Bacteria	Bacteroidetes	606	2	bmk:DM80_1388		421		IS21 family transposase upstream
Burkholderia thailandensis USAMRU Malaysia #20	bthm:BTRA_752		Bacteria	Bacteroidetes	606	2	bthm:BTRA_753		421
Burkholderia thailandensis E444	btj:BTJ_2631		Bacteria	Bacteroidetes	606	2	btj:BTJ_2632		421
Parageobacillus thermoglucosidasius C56-YS93	gth:Geoth_3428		Bacteria	Firmicutes	648	2	gth:Geoth_3427	K03657	602		IS116/IS110/IS902 family transposase downstream
Delftia sp. Cs1-4	del:DelCs14_4118		Bacteria	Proteobacteria	644	2	del:DelCs14_4117		631		IS3/IS911 family tranposase downstream
Paenibacillus beijingensis	pbj:VN24_02905		Bacteria	Firmicutes	704	2	pbj:VN24_02900		585		Putative transposase upstream
Methanosarcina acetivorans	mac:MA_1866	K07459	Archaea	Euryarchaeota	613	2	mca:MA_1864		418		Helicase truncated
Methanosalsum zhilinae	mzh:Mzhil_1300	K07459	Archaea	Euryarchaeota	605	2	mzh:Mzhil_1299	K03657	619	X
Acidovorax sp. P3	acis:CBP35_08890	K07459	Bacteria	Proteobacteria	575	2	acis:CBP35_08895	K03657	635	X
Acidovorax sp. P4	acip:CBP36_10035	K07459	Bacteria	Proteobacteria	575	2	acip:CBP36_10030	K03657	635	X
Nocardioides dokdonensis	ndk:I601_3150	K07459	Bacteria	Actinobacteria	616	2	ndk:I601_3151	K03657	576	X
Desulfovibrio sp. G11	def:CNY67_03135	K07459	Bacteria	Proteobacteria	575	2	def:CNY67_03140	K03657	642	X
Acidiphilium cryptum	acr:Acry_0794	K07459	Bacteria	Proteobacteria	647	2	acr:Acry_0795		639	X
Methanosaeta concilii	mcj:MCON_0715	K07459	Archaea	Euryarchaeota	613	2	mcj:MCON_0714	K03657	598	X
Dehalobacter sp. CF	dec:DCF50_p47	K07459	Bacteria	Firmicutes	631	2	dec:DCF50_p48	K03657	615	X
Alkalitalea saponilacus	asx:CDL62_15155	K07459	Bacteria	Bacteroidetes	580	2	asx:CDL62_15150	K03657	615	X
Prosthecochloris sp. GSB1	pros:CHL67_04365		Bacteria	Chlorobi	683	2	pros:CHL67_04370	K03657	578	X
Dickeya dadantii Ech703	dda:Dd703_2954		Bacteria	Proteobacteria	659	2	dda:Dd703_2953		615	X
Alcanivorax xenomutans	axe:P40_10075		Bacteria	Proteobacteria	577	2	axe:P40_10080	K03657	472	X
Alcanivorax dieselolei	adi:B5T_02104		Bacteria	Proteobacteria	577	2	adi:B5T_02105	K03657	477	X
Xanthobacter autotrophicus	xau:Xaut_3047		Bacteria	Proteobacteria	598	2	xau:Xaut_3048	K03657	608	X
Rhizorhabdus dicambivorans	rdi:CMV14_17870		Bacteria	Proteobacteria	600	2	rdi:CMV14_17865	K03657	608	X
Methylobacterium populi	mpo:Mpop_3056		Bacteria	Proteobacteria	598	2	mpo:Mpop_3055		608	X
Streptococcus suis SC84	sss:SSUSC84_0840		Bacteria	Firmicutes	695	2	sss:SSUSC84_0839		605	X
Streptococcus suis 05ZYH33	ssu:SSU05_0935		Bacteria	Firmicutes	695	2	ssu:SSU05_0934		514	X
Streptococcus suis BM407	ssb:SSUBM407_0968		Bacteria	Firmicutes	695	2	ssb:SSUBM407_0969		605	X
Rhizobacter gummiphilus	rgu:A4W93_00025	K07459	Bacteria	Proteobacteria	644	2	rgu:A4W93_00020		638	X
Chelativorans sp. BNC	mes:Meso_0545	K07459	Bacteria	Proteobacteria	615	2	mes:Meso_0546	K03657	569	X
Sphingopyxis macrogoltabida 203	smaz:LH19_28045		Bacteria	Proteobacteria	711	2	smaz:LH19_28050		599	X
Pantoea sp. PSNIH1	pant:PSNIH1_19490		Bacteria	Proteobacteria	712	2	pant:PSNIH1_19495		573	X	Marked as a pseudogene
Pantoea sp. PSNIH2	panp:PSNIH2_21055		Bacteria	Proteobacteria	712	2	panp:PSNIH2_21050		599	X
Chlorobaculum limnaeum	clz:BIU88_09645	K07459	Bacteria	Chlorobi	529	2	clz:BIU88_09640	K03657	607	X
Rhizobium tropici	rtr:RTCIAT899_PA00225	K07459	Bacteria	Proteobacteria	594	2	rtr:RTCIAT899_PA00230	K03657	592	X
Kushneria sp. X49	kus:B9G99_15765	K07459	Bacteria	Proteobacteria	593	2	kus:B9G99_15760	K03657	605	X
Pseudomonas aeruginosa YL84	paeg:AI22_19345	K07459	Bacteria	Proteobacteria	688	2	paeg:AI22_19350		662	X
Peptoclostridium acidaminophilum	eac:EAL2_c06340	K07459	Bacteria	Firmicutes	678	2	eac:EAL2_c06350	K03657	602	X
Pseudomonas putida GB-1	ppg:PputGB1_4153	K07459	Bacteria	Proteobacteria	574	2	ppg:PputGB1_4154	K03657	545	X
Sphingobium sp. TKS	spht:K426_03795	K07459	Bacteria	Proteobacteria	605	2	spht:K426_03800	K03657	594	X
Streptococcus gallolyticus UCN34	sga:GALLO_1063	K07459	Bacteria	Firmicutes	656	2	sga:GALLO_1064	K03657	609	X
Streptococcus gallolyticus subsp. gallolyticus ATCC BAA-2069	sgg:SGGBAA2069_c10490	K07459	Bacteria	Firmicutes	656	2	sgg:SGGBAA2069_c10500	K03657	609	X
Pusillimonas sp. T7-7	put:PT7_2214	K07459	Bacteria	Proteobacteria	635	2	put:PT7_2215		639	X
Chelatococcus daeguensis	cdq:BOQ54_03295	K07459	Bacteria	Proteobacteria	637	2	cdq:BOQ54_03300		639	X
Anaerotignum propionicum	cpro:CPRO_18340	K07459	Bacteria	Firmicutes	637	2	cpro:CPRO_18330		642	X
Sphingobium japonicum	sjp:SJA_C1-04070	K07459	Bacteria	Proteobacteria	596	2	sjp:SJA_C1-04060	K03657	605	X
Geobacter urnaiireducens	gur:Gura_1844	K07459	Bacteria	Proteobacteria	640	2	gur:Gura_1845	K03657	620	X
Chryseobacterium sp. StRB126	chz:CHSO_2029		Bacteria	Bacteroidetes	713	2	chz:CHSO_2028		603	X
Corynebacterium callunae	ccn:H924_06010	K07459	Bacteria	Actinobacteria	607	2	ccn:H924_06015		560	X
Arcobacter butzleri ED-1	abt:ABED_1541	K07459	Bacteria	Proteobacteria	570	2	abt:ABED_1540	K03657	552	X
Chryseobacterium sp. IHB B 10212	chh:A0O34_11995	K07459	Bacteria	Bacteroidetes	601	2	chh:A0O34_12000		678	X
Bacteroides fragilis 638R	bfg:BF638R_1349	K07459	Bacteria	Bacteroidetes	572	2	bfg:BF638R_1348		594	X	Conjugal transposon
Filomicrobium sp. Y	fiy:BN1229_v1_2058	K07459	Bacteria	Proteobacteria	630	2	fiy:BN1229_v1_2057		645	X
Filomicrobium sp. W	fil:BN1229_v1_2056	K07459	Bacteria	Proteobacteria	630	2	fil:BN1229_v1_2055		645	X
Desulfotomaculum gibsoniae	dgi:Desgi_1485	K07459	Bacteria	Firmicutes	605	2	dgi:Desgi_1486	K03657	625	X
Klebsiella oxytoca CAV1374	koc:AB185_03785		Bacteria	Proteobacteria	712	2	koc:AB185_03790		599	X
Enterobacter cloacae 34983	eclz:LI64_22850		Bacteria	Proteobacteria	712	2	eclz:LI64_22845		599	X
Simiduia agarivorans	saga:M5M_03000	K07459	Bacteria	Proteobacteria	650	2	saga:M5M_03005		626	X	Phage integrase family protein upstream
Capnocytophaga sp. ChDC OS43	capn:CBG49_13295	K07459	Bacteria	Bacteroidetes	594	2	capn:CBG49_13290	K03657	547	X
Pseudopedobacter saltans	psn:Pedsa_1569		Bacteria	Bacteroidetes	713	2	psn:Pedsa_1570		606	X
Butyrivibrio proteoclasticus	bpb:bpr_I1910		Bacteria	Firmicutes	566	2	bpb:bpr_I1909		603	X	IS30 family transposase upstream
Bacillus megaterium NBRC 15308 = ATCC 14581	bmeg:BG04_5702		Bacteria	Firmicutes	708	2	bmeg:BG04_5703		599	X
Pectobacterium parmentieri RNS08.42.1A	ppar:A8F97_11895		Bacteria	Proteobacteria	583	2	ppar:A8F97_11900		579	X
Elizabethkingia genomosp. 3	egm:AYC65_06290		Bacteria	Bacteroidetes	713	2	egm:AYC65_06295		606	X
Mesorhizobium loti MAFF303099	mlo:mlr8165	K07459	Bacteria	Proteobacteria	608	2	mlo:mlr8166		589	X
Enterobacter cloacae ECR091	eclc:ECR091_16395	K07459	Bacteria	Proteobacteria	673	2	eclc:ECR091_16400		658	X
Enterobacter cloacae ECNIH3	ecla:ECNIH3_16455	K07459	Bacteria	Proteobacteria	673	2	ecla:ECNIH3_16460		658	X
Enterobacter cloacae ECNIH5	ecli:ECNIH5_16375	K07459	Bacteria	Proteobacteria	673	2	ecli:ECNIH5_16380		658	X
Pedobacter cryoconitis	pcm:AY601_1768		Bacteria	Bacteroidetes	701	2	pcm:AY601_1767	K03657	586	X
Ralstonia pickettii 12D	rpf:Rpic12D_2666	K07459	Bacteria	Proteobacteria	553	2	rpf:Rpic12D_2665		573	X
Anaeromyxobacter dehalogenans 2CP-C	ade:Adeh_3272	K07459	Bacteria	Proteobacteria	758	2	ade:Adeh_3271	K03657	607	X
Pseudomonas sp. UW4	ppuu:PputUW4_03167	K07459	Bacteria	Proteobacteria	587	2	ppuu:PputUW4_03168		577	X
Erysipelotrichaceae bacterium I46	erb:A4V01_07395		Bacteria	Firmicutes	656	2	erb:A4V01_07390	K03657	582	X
Virgibacillus sp. 6R	vig:BKP57_06455	K07459	Bacteria	Firmicutes	545	2	vig:BKP57_06460		368	X	One of two Class 2 OLD proteins located in close proximity (BKP57_06530 located downstream with helicase); short helicase
Virgibacillus sp. 6R	vig:BKP57_06530	K07459	Bacteria	Firmicutes	643	2	vig:BKP57_06535		636	X	One of two Class 2 OLD proteins located in close proximity (BKP57_06455 located upstream with helicase)
Caldicellulosiruptor hydrothermalis	chd:Calhy_1146		Bacteria	Firmicutes	685	2	chd:Calhy_1147		641	X
Caldicellulosiruptor bescii	ate:Athe_1604		Bacteria	Firmicutes	685	2	ate:Athe_1603		641	X
Rhodopseudomonas palustris BisA53	rpe:RPE_4056	K07459	Bacteria	Proteobacteria	582	2	rpe:RPE_4057		594	X
Xanthobacter autotrophicus	xau:Xaut_0673	K07459	Bacteria	Proteobacteria	619	2	xau:Xaut_0672	K03657	595	X
Janthinobacterium sp. Marseille	mms:mma_1028 K07459	K07459	Bacteria	Proteobacteria	605	2	mms:mma_1029		573	X
Bacteroides xylanisolvens	bxy:BXY_33890	K07459	Bacteria	Bacteroidetes	593	2	bxy:BXY_33880		456	X
Salmonella enterica subsp. enterica serovar Typhimurium 138736	seni:CY43_20035		Bacteria	Proteobacteria	641	2	seni:CY43_20030		553	X	Integrase upstream; this Class 2 OLD protein is in addition to the Class I typically found in Salmonella enterica subsp. enterica serovar Typhimurium species
Salmonella enterica subsp. enterica serovar Typhimurium DT104	send:DT104_38511		Bacteria	Proteobacteria	641	2	send:DT104_38501		546	X	Integrase upstream; this Class 2 OLD protein is in addition to the Class I typically found in Salmonella enterica subsp. enterica serovar Typhimurium species
Serratia fonticola DSM 4576	sfw:WN53_14830	K07459	Bacteria	Proteobacteria	682	2	sfw:WN53_14825		640	X
Candidatus Cloacimonas acidaminovorans	caci:CLOAM0487	K07459	Bacteria	Candidatus Cloacimonetes	629	2	caci:CLOAM0486		646	X
Bacteroides fragilis NCTC9343	bfs:BF9343_1048		Bacteria	Bacteroidetes	691	2	bfs:BF9343_1049		592	X
Yersinia pseudotuberculosis YPIII	ypy:YPK_3144	K07459	Bacteria	Proteobacteria	682	2	ypy:YPK_3145		640	X
Cellvibrio sp. PSBB006	cell:CBR65_11960	K07459	Bacteria	Proteobacteria	595	2	cell:CBR65_11965		583	X
Methanosarcina lacustris	mls:MSLAZ_1906	K07459	Archaea	Euryarchaeota	670	2	mls:MSLAZ_1905		637	X
Paenibacillus graminis	pgm:PGRAT_23265		Bacteria	Firmicutes	665	2	pgm:PGRAT_23260	K03657	653	X
Desulfitobacterium hafniense DCB-2	dhd:Dhaf_0640	K07459	Bacteria	Firmicutes	601	2	dhd:Dhaf_0641		602	X
Oligotropha carboxidovorans OM4	oco:OCA4_c03520	K07459	Bacteria	Proteobacteria	615	2	oco:OCA4_c03530		567	X
Oligotropha carboxidovorans OM5 (Goettingen)	ocg:OCA5_c03530	K07459	Bacteria	Proteobacteria	615	2	ocg:OCA5_c03540		567	X
Oligotropha carboxidovorans OM5 (Mississippi)	oca:OCAR_4157	K07459	Bacteria	Proteobacteria	615	2	oca:OCAR_4156		567	X
Bordetella petrii	bpt:Bpet4283	K07459	Bacteria	Proteobacteria	600	2	bpt:Bpet4282	K03657	550	X
Bradyrhizobium japonicum E109	bjp:RN69_37560		Bacteria	Proteobacteria	593	2	bjp:RN69_37555	K03657	446	X
Bradyrhizobium japonicum USDA 6	bju:BJ6T_77360		Bacteria	Proteobacteria	638	2	bjt:BJ6T_77350	K03657	446	X
Burkholderia gladioli BSR3	bgd:bgla_1g24880	K07459	Bacteria	Proteobacteria	610	2	bgd:bgla_1g24890	K03657	577	X
Opitutaceae bacterium TAV5	obt:OPIT5_06085		Bacteria	Verrucomicrobia	589	2	obt:OPIT5_06080	K03657	504	X
Zunongwangia profunda	zpr:ZPR_3217	K07459	Bacteria	Bacteroidetes	643	2	zpr:ZPR_3218		360	X

## Sheet: Class 1 operons
Class 1 OLD nucleases in operons
							Operon description and associated partners
Organism	Kegg ID	Kegg Orthology	Domain	Phylum	Legnth (aa)	OLD class	Putative function(s)	Kegg ID	Description	Location	Comments
Aeromonas media	amed:B224_2448	K07459	Bacteria	Proteobacteria	544	1	Transcriptional regulation	amed:B224_2449	AraC family transcriptional regulator	Upstream
								amed:B224_2446	Hypothetical protein	Downstream
Aeromonas aquatica	aaj:BOQ57_10285	K07459	Bacteria	Proteobacteria	545	1	Transcriptional regulation	aaj:BOQ57_10280	AraC family transcriptional regulator	Upstream
								aaj:BOQ57_10290	Hypothetical protein	Downstream
Aeromonas hydrophila AL06-06	ahh:RY45_10895	K07459	Bacteria	Proteobacteria	545	1	Transcriptional regulation	ahh:RY45_10890	AraC family transcriptional regulator	Upstream
								ahh:RY45_10900	Hypothetical protein	Downstream
Aeromonas hydrophila J-1	ahj:V469_12090	K07459	Bacteria	Proteobacteria	545	1	Transcriptional regulation	ajh:V469_12095	AraC family transcriptional regulator	Upstream
								ajh:V469_12085	Hypothetical protein	Downstream
Aeromonas hydrophila pc104A	ahp:V429_11315	K07459	Bacteria	Proteobacteria	545	1	Transcriptional regulation	ahp:V429_11310	AraC family transcriptional regulator	Upstream
								ahp:V429_11320	Hypothetical protein	Downstream
Aeromonas hydrophila AL09-71	ahr:V428_11300	K07459	Bacteria	Proteobacteria	545	1	Transcriptional regulation	ahr:V428_11295	AraC family transcriptional regulator	Upstream
								ahr:V428_11305	Hypothetical protein	Downstream
Aeromonas hydrophila ML09-119	ahy:AHML_10985	K07459	Bacteria	Proteobacteria	545	1	Transcriptional regulation	ahy:AHML_10980	AraC family transcriptional regulator	Upstream
								ahy:AHML_10990	Hypothetical protein	Downstream
Aeromonas hydrophila subsp. hydrophila ATCC 7966	aha:AHA_2397	K07459	Bacteria	Proteobacteria	545	1	Transcriptional regulation	aha:AHA_2398	AraC family transcriptional regulator	Upstream
								aha:AHA_2396	Hypothetical protein	Downstream
Aeromonas hydrophila AH10	ahi:VU14_12030	K07459	Bacteria	Proteobacteria	545	1	Transcriptional regulation	ahi:VU14_12035	AraC family transcriptional regulator	Upstream
								ahi:VU14_12025	Hypothetical protein	Downstream
Aeromonas hydrophila YL17	ahd:AI20_08975	K07459	Bacteria	Proteobacteria	545	1	Transcriptional regulation	ahd:AI20_08980	AraC family transcriptional regulator	Upstream
								ahd:AI20_08970	Hypothetical protein	Downstream
Aeromonas dhakensis	adh:CK627_15855	K07459	Bacteria	Proteobacteria	545	1	Transcriptional regulation	adh:CK627_15860	AraC family transcriptional regulator	Upstream
								adh:CK627_15850	Hypothetical protein	Downstream
Aeromonas sp. O23A	aeo:O23A_p1538	K07459	Bacteria	Proteobacteria	545	1	Transcriptional regulation	aeo:O23A_p1539	AraC family transcriptional regulator	Upstream
								aeo:O23A_p1537	Hypothetical protein	Downstream
Aeromonas salmonicida	asa:ASA_2254	K07459	Bacteria	Proteobacteria	545	1	Transcriptional regulation	asa:ASA_2255	AraC family transcriptional regulator	Upstream
								asa:ASA_2253	Hypothetical protein	Downstream
Aeromonas veronii TH0426	avo:AMS64_08430	K07459	Bacteria	Proteobacteria	545	1	Transcriptional regulation	avo:AMS64_08425	AraC family transcriptional regulator	Upstream
								avo:AMS64_08435	Hypothetical protein	Downstream
Aeromonas veronii B565	avr:B565_1709	K07459	Bacteria	Proteobacteria	545	1	Transcriptional regulation	avr:B565_1708	AraC family transcriptional regulator	Upstream
								avr:B565_1710	Hypothetical protein	Downstream
Aeromonas schubertii	asr:WL1483_1651	K07459	Bacteria	Proteobacteria	540	1	Transcriptional regulation	asr:WL1483_579	AraC family transcriptional regulator	Upstream
								asr:WL1483_3829	Hypothetical protein	Downstream
Edwardsiella ictaluri	eic:NT01EI_2497	K07459	Bacteria	Proteobacteria	296	1		eic:NT01EI_249	OLD Toprim domain		Stop Codon leads to N- and C-terminal halves of the protein
							Pilus biogenesis, protein secretion	eic:NT01EI_2495	Flanked by transmembrane type IV prepilin peptidase	Downstream
Eggerthella lenta	ele:Elen_0801	K07459	Bacteria	Actinobacteria	564	1		ele:Elen_0799	Helicase
								ele:Elen_0800	Hypothetical protein, DUF4391
								ele_Elen_0802	Adenine-specific DNA-methyltransferase
Mahella australiensis	mas:Mahau_2269		Bacteria	Firmicutes	539	1	Type III R-M system	mas:Mahau_2266	Hypothetical protein	Upstream
								mas:Mahau_2267	Adenine-specific DNA-methyltransferase	Upstream
								mas:Mahau_2268	Type III restriction enzyme	Upstream
Paenibacillus yonginensis	pyg:AWM70_15230		Bacteria	Firmicutes	539	1	Type III R-M system	pyg:AWM70_15215	Transcriptional regulator	Upstream
								pyg:AWM70_15220	Adenine-specific DNA-methyltransferase	Upstream
								pyg:AWM70_15225	Type III restriction enzyme	Upstream
Clostridium kluyveri NBRC 12016	ckr:CKR_2867		Bacteria	Firmicutes	539	1	Type III R-M system	ckr:CKR_2864	Hypothetical protein	Upstream
								ckr:CKR_2865	Adenine-specific DNA-methyltransferase	Upstream
								ckr:CKR_2866	Type III restriction enzyme	Upstream
Clostridium kluyveri DSM 555	ckl:CKL_3241		Bacteria	Firmicutes	539	1	Type III R-M system	ckl:CKL_3238	Hypothetical protein	Upstream
								ckl:CKL_3239	Adenine-specific DNA-methyltransferase	Upstream
								ckl:CKL_3240	Type III restriction enzyme	Upstream
Butyrate-producing bacterium SS3/4	bprs:CK3_32330		Bacteria	Firmicutes	615	1	Type I R-M system	bprs:CK3_32360	hypothetical protein	Upstream
								bprs:CK3_32350	Type I R-M system methyltransferase	Upstream
								bprs:CK3_32340	Type I R-M system specificity subunit	Upstream
Hyphomicrobium sp. MC1	hmc:HYPMC_3346		Bacteria	Proteobacteria	648	1	Unknown	hmc:HYPMC_3345	Unknown	Upstream
								hmc:HYPMC_3347	Unknown, DUF2130	Downstream
Aggregatibacter actinomycetemcomitans ANH9381	aao:ANH9381_1473	K07464	Bacteria	Proteobacteria	806	1	CRISPR system	aao:ANH9381_1471	CRISPR-associated helicase Cas3	Upstream	Cas4 protein seems to be N-terminally fused to the OLD protein
								aao:ANH9381_1472	CRSPR-associated protein Csd2	Upstream
								aao:ANH9381_1474	CRISPR-associated protein Cas1	Downstream
								aao:ANH9381_1475	CRISPR-associated protein Cas2	Downstream
Mannheimia succiniciproducens	msu:MS1390		Bacteria	Proteobacteria	610	1	Unknown	msu:MS1391	Unknown	Upstream
								msu:MS1389	Unknown	Downstream
							Virulence	msu:MS1388	MviM protein, Putative virulence factor	Downstream
Halorhabdus tiamatea	hti:HTIA_1787		Archaea	Euryarchaeota	631	1	DNA repair	hti:HTIA_1788	Heat shock protein G homolog (MutL)	Downstream
Edwardsiella piscicida C07-087	etc:ETAC_10500	K07459	Bacteria	Proteobacteria	556	1	Pilus biogenesis, protein secretion	etc:ETAC_10495	Type IV prepilin peptidase	Downstream
Edwardsiella tarda FL6-60	etd:ETAF_2003	K07459	Bacteria	Proteobacteria	556	1	Pilus biogenesis, protein secretion	etd:ETAF_2002	Type IV prepilin peptidase	Downstream
Edwardsiella tarda EIB202	etr:ETAE_2212	K07459	Bacteria	Proteobacteria	556	1	Pilus biogenesis, protein secretion	etr:ETAE_2211	Type IV prepilin peptidase	Downstream
Edwardsiella sp. EA181011	edw:QY76_09265	K07459	Bacteria	Proteobacteria	556	1	Pilus biogenesis, protein secretion	edw:QY76_09270	Type IV prepilin peptidase	Downstream
Edwardsiella anguillarum	ete:ETEE_0205	K07459	Bacteria	Proteobacteria	556	1	Pilus biogenesis, protein secretion	ete:ETEE_0204	Type IV prepilin peptidase	Downstream
Edwardsiella hoshinae	eho:A9798_05985	K07459	Bacteria	Proteobacteria	553	1	Pilus biogenesis, protein secretion	eho:A9798_05990	Type IV prepilin peptidase	Downstream
Providencia stuartii BE2467	psta:BGK56_19245	K07459	Bacteria	Proteobacteria	554	1	Macrolide resistance	psta:BGK56_19250	Macrolide transporter subunit MacA	Downstream
								psta:BGK56_19255	Macrolide ABC transporter permease/ATP-binding protein MacB	Downstream
Providencia stuartii ATCC 33672	psx:DR96_2352	K07459	Bacteria	Proteobacteria	554	1	Macrolide resistance	psx:DR96_2353	Macrolide transporter subunit MacA	Downstream
								psx:DR96_2354	Macrolide ABC transporter permease/ATP-binding protein MacB	Downstream
Providencia stuartii MRSN 2154	psi:S70_16460	K07459	Bacteria	Proteobacteria	554	1	Macrolide resistance	psi:S70_16465	Macrolide transporter subunit MacA	Downstream
								psi:S70_16470	Macrolide ABC transporter permease/ATP-binding protein MacB	Downstream
Morganella morganii	mmk:MU9_1509	K07459	Bacteria	Proteobacteria	560	1	Macrolide resistance	mmk:MU9_1510	Macrolide transporter subunit MacA	Downstream
								mmk:MU9_1511	Macrolide ABC transporter permease/ATP-binding protein MacB	Downstream
Proteus vulgaris	pvl:AOB99_05820	K07459	Bacteria	Proteobacteria	557	1	Macrolide resistance	pvl:AOB99_05825	Pseudogene	Downstream	Truncated gene
								pvl:AOB99_05830	Macrolide ABC transporter permease/ATP-binding protein MacB	Downstream
Proteus mirabilis HI4320	pmr:PMI0685	K07459	Bacteria	Proteobacteria	557	1	Macrolide resistance	pmr:PMI0686	Macrolide transporter subunit MacA	Downstream
								pmr:PMI0687	Macrolide ABC transporter permease/ATP-binding protein MacB	Downstream
Proteus mirabilis BB2000	pmib:BB2000_0757	K07459	Bacteria	Proteobacteria	557	1	Macrolide resistance	pmib:BB2000_0758	Macrolide transporter subunit MacA	Downstream
								pmib:BB2000_0759	Macrolide ABC transporter permease/ATP-binding protein MacB	Downstream
Xenorhabdus hominickii	xho:A9255_08960	K07459	Bacteria	Proteobacteria	561	1	Macrolide resistance	xho:A9255_08955	Macrolide transporter subunit MacA	Downstream
								xho:A9255_08950	Macrolide ABC transporter permease/ATP-binding protein MacB	Downstream
Providencia alcalifaciens	pala:CO695_17875	K07459	Bacteria	Proteobacteria	554	1	Macrolide resistance	pala:CO695_17870	Macrolide transporter subunit MacA	Downstream
								pala:CO695_17865	Macrolide ABC transporter permease/ATP-binding protein MacB	Downstream
Providencia rettgeri	prg:RB151_012670	K07459	Bacteria	Proteobacteria	554	1	Macrolide resistance	prg:RB151_012680	Macrolide transporter subunit MacA	Downstream
								prg:RB151_012690	Macrolide ABC transporter permease/ATP-binding protein MacB	Downstream
Psychromonas sp. CNPT3	psy:PCNPT3_12490	K07459	Bacteria	Proteobacteria	556	1	Amino acid transport	psy:PCNPT3_12520	Family 3 extracellular solute-binding protein	Upstream
								psy:PCNPT3_12515	Elongation factor	Upstream
							Transporter	psy:PCNPT3_12510	TrkH family potassium uptake protein	Upstream
								psy:PCNPT3_12505	Protoporphyrinogen oxidase	Upstream
							Signaling	psy:PCNPT3_12500	Diguanylate cyclase	Upstream
							Replication and repair	psy:PCNPT3_12495	RecQ	Upstream
Aliivibrio wodanis	awd:AWOD_II_0417	K07459	Bacteria	Proteobacteria	542	1	Transcriptional regulation	awd:AWOD_II_0417	Two component transcriptional regulator	Upstream
Oceanimonas sp. GK1	oce:GU3_11445	K07459	Bacteria	Proteobacteria	540	1	Isomerase	oce:GU3_11450	PpiC-type peptidyl-prolyl cis-trans isomerase	Upstream
								oce:GU3_11440	hypothetical membrane protein	Downstream
							Transporter	oce:GU3_11435	MFS family transporter protein	Downstream
								oce:GU3_11430	hypothetical protein	Downstream
								oce:GU3_11425	Outer membrane lipoprotein SlyB	Downstream
Zobellella denitrificans	zdf:AN401_08200	K07459	Bacteria	Proteobacteria	540	1	Isomerase	zdf:AN401_08195	Peptidylprolyl isomerase	Upstream
								zdf:AN401_08205	Hypothetical membrane protein	Downstream
							Transporter	zdf:AN401_08210	MFS family transporter protein	Downstream
								zdf:AN401_08215	Cytochrome B562	Downstream
								zdf:AN401_08220	Outer membrane lipoprotein SlyB	Downstream
Oceanisphaera profunda	opf:CBP31_00680	K07459	Bacteria	Proteobacteria	544	1	Isomerase	opf:CBP31_00685	Peptidylprolyl isomerase	Upstream
								opf:CBP31_00675	Hypothetical membrane protein	Downstream
							Transporter	opf:CBP31_00670	MFS family transporter protein	Downstream
								opf:CBP31_00665	Outer membrane lipoprotein SlyB	Downstream
Oceanisphaera sp. AMac2203	ocm:CBP12_02810	K07459	Bacteria	Proteobacteria	540	1	Isomerase	ocm:CBP12_02805	Peptidylprolyl isomerase	Upstream
								ocm:CBP12_02815	Hypothetical membrane protein	Downstream
							Transporter	ocm:CBP12_02820	MFS family transporter protein	Downstream
								ocm:CBP12_02825	Outer membrane lipoprotein SlyB	Downstream
Tolumonas auensis	tau:Tola_1456	K07459	Bacteria	Proteobacteria	543	1	Transporter	tau:Tola_1454	TauE-like membrane transporter	Upstream
								tau:Tola_1455	Hypothetical protein	Upstream
Frischella perrara	fpp:FPB0191_00504	K07459	Bacteria	Proteobacteria	540	1	Metabolism	fpp:FPB0191_00502	MazG family protein	Upstream
								fpp:FPB0191_00503	hypothetical protein	Upstream
								fpp:FPB0191_00505	CTP synthase	Downstream
								fpp:FPB0191_00506	Phosphopyruvate hydratase	Downstream
Bibersteinia trehalosi USDA-ARS-USMARC-188	btre:F542_3120	K07459	Bacteria	Proteobacteria	533	1	Metabolism	btre:F542_3110	Aspartate-semialdehyde dehydrogenase	Upstream
								btre:F542_3130	LOG family nucleosidase YgdH	Downstream
								btre:F542_3140	Hypothetical protein	Downstream
Bibersteinia trehalosi USDA-ARS-USMARC-189	btrh:F543_3770	K07459	Bacteria	Proteobacteria	533	1	Metabolism	btrh:F543_3760	Aspartate-semialdehyde dehydrogenase	Upstream
								btrh:F543_3780	LOG family nucleosidase YgdH	Downstream
								btrh:F543_3790	Hypothetical protein	Downstream
Bibersteinia trehalosi USDA-ARS-USMARC-192	bto:WQG_19460	K07459	Bacteria	Proteobacteria	533	1	Metabolism	bto:WQG_19470	Aspartate-semialdehyde dehydrogenase	Upstream
								bto:WQG_19450	LOG family nucleosidase YgdH	Downstream
								bto:WQG_19440	Hypothetical protein	Downstream
Bibersteinia trehalosi USDA-ARS-USMARC-190	btra:F544_19280	K07459	Bacteria	Proteobacteria	533	1	Metabolism	btra:F544_19290	Aspartate-semialdehyde dehydrogenase	Upstream
								btra:F544_19270	LOG family nucleosidase YgdH	Downstream
								btra:F544_19260	Hypothetical protein	Downstream
Candidatus Koribacter versatilis	aba:Acid345_4083	K07459	Bacteria	Acidobacteria	556	1		aba:Acid345_4084	Cytokinin riboside 5'-monophosphate phosphoribohydrolase	Downstream
							Metabolism	aba:Acid345_4085	Pyruvate kinase	Downstream
								aba:Acid345_4086	6-phosphofructokinase	Downstream
								aba:Acid345_4087	Serine/threonine protein kinase with TPR repeats	Downstream
								aba:Acid345_4088	Hypothetical protein with ASH domain	Downstream
								aba:Acid345_4089	Hypothetical protein	Downstream
Gilliamella apicola	gap:GAPWK_0558	K07459	Bacteria	Proteobacteria	542	1	Lipopolysaccharide biosynthesis	gap:GAPWK_0560	UDP-glucose:(Heptosyl) LPS alpha1,3-glucosyltransferase WaaG	Upstream
								gap:GAPWK_0559	Lipopolysaccharide core heptose(I) kinase WaaP	Upstream
Mannheimia varigena USDA-ARS-USMARC-1388	mve:X875_5290	K07459	Bacteria	Proteobacteria	514	1	DNA replication and repair	mve:X875_5240	Endonuclease V	Upstream
							DNA replication and repair	mve:X875_5250	DNA gyrase subunit A	Upstream
							Transporter	mve:X875_5260	ABC transporter uup-1	Upstream
							tRNA biogenesis	mve:X875_5270	ThiF domain protein	Upstream
								mve:X875_5280	LOG family nucleosidase YgdH	Upstream
Mannheimia varigena USDA-ARS-USMARC-1296	mvi:X808_15790	K07459	Bacteria	Proteobacteria	514	1	DNA replication and repair	mvi:X808_15840	Endonuclease V	Upstream
							DNA replication and repair	mvi:X808_15830	DNA gyrase subunit A	Upstream
							Transporter	mvi:X808_15820	ABC transporter uup-1	Upstream
							tRNA biogenesis	mvi:X808_15810	ThiF domain protein	Upstream
								mvi:X808_15800	LOG family nucleosidase YgdH	Upstream
Mannheimia varigena USDA-ARS-USMARC-1312	mvg:X874_14720	K07459	Bacteria	Proteobacteria	514	1	DNA replication and repair	mvg:X874_14770	Endonuclease V	Upstream
							DNA replication and repair	mvg:X874_14760	DNA gyrase subunit A	Upstream
							Transporter	mvg:X874_14750	ABC transporter uup-1	Upstream
							tRNA biogenesis	mvg:X874_14740	ThiF domain protein	Upstream
								mvg:X874_14730	LOG family nucleosidase YgdH	Upstream
Actinobacillus succinogenes	asu:Asuc_1453	K07459	Bacteria	Proteobacteria	519	1	DNA repair	asu:Asuc_1452	DNA polymerase IV	Downstream
								asu:Asuc_1451	Elongation factor P hydroxylase	Downstream
								asu:Asuc_1450	Uncharacterized protein, DUF945	Downstream
Pasteurella multocida subsp. multocida 3480	pul:NT08PM_0840	K07459	Bacteria	Proteobacteria	520	1	DNA repair	pul:NT08PM_0839	DNA polymerase IV	Downstream
								pul:NT08PM_0838	peptidase M48 Ste24p	Downstream
								pul:NT08PM_0837	Elongation factor P hydroxylase	Downstream
							Transporter	pul:NT08PM_0836	ABC-2 type transport system ATP-binding protein YagD	Downstream
								pul:NT08PM_0835	ABC-2 type transport system permease protein	Downstream
							Transporter	pul:NT08PM_0834	TAXI-TRAP family Trap Transporter	Downstream
								pul:NT08PM_0833	TAXI-TRAP family Trap Transporter	Downstream
							Stress response	pul:NT08PM_0832	UspA	Downstream
Pasteurella multocida subsp. multocida HN06	pmv:PMCN06_0487	K07459	Bacteria	Proteobacteria	520	1	DNA repair	pmv:PMCN06_0488	DNA polymerase IV	Downstream
								pmv:PMCN06_0489	Heat shock protein HtpX	Downstream
								pmv:PMCN06_0490	Elongation factor P hydroxylase	Downstream
							Transporter	pmv:PMCN06_0491	ABC-2 type transport system ATP-binding protein	Downstream
								pmv:PMCN06_0492	ABC-2 type transport system permease protein	Downstream
							Transporter	pmv:PMCN06_0493	TAXI-TRAP family Trap Transporter	Downstream
								pmv:PMCN06_0494	TAXI-TRAP family Trap Transporter	Downstream
							Stress response	pmv:PMCN06_0495	UspA	Downstream
Pasteurella multocida subsp. multocida Pm70	pmu:PM0466	K07459	Bacteria	Proteobacteria	520	1	DNA repair	pmu:PM0467	DNA polymerase IV	Downstream
								pmu:PM0468	Heat shock protein HtpX	Downstream
								pmu:PM0469	Elongation factor P hydroxylase	Downstream
							Transporter	pmu:PM0470	ABC-2 type transport system ATP-binding protein YagD	Downstream
								pmu:PM0471	ABC-2 type transport system permease protein	Downstream
							Transporter	pmu:PM0472	TAXI-TRAP family Trap Transporter	Downstream
								pmu:PM0473	TAXI-TRAP family Trap Transporter	Downstream
							Stress response	pmu:PM0474	Usp family protein	Downstream
Pasteurella multocida ATCC 43137	pmul:DR93_1246	K07459	Bacteria	Proteobacteria	520	1	DNA repair	pmul:DR93_1247	DNA polymerase IV	Downstream
								pmul:DR93_1248	peptidase M48 family protein	Downstream
								pmul:DR93_1249	Elongation factor P hydroxylase	Downstream
							Transporter	pmul:DR93_1250	ABC-2 type transport system ATP-binding protein	Downstream
								pmul:DR93_1251	ABC-2 type transport system permease protein yadH	Downstream
							Transporter	pmul:DR93_1252	TAXI-TRAP family Trap Transporter	Downstream
								pmul:DR93_1253	TAXI-TRAP family Trap Transporter	Downstream
							Stress response	pmul:DR93_1254	Usp family protein	Downstream
Pasteurella multocida 36950	pmp:Pmu_05350	K07459	Bacteria	Proteobacteria	520	1	DNA repair	pmp:Pmu_05360	DNA polymerase IV	Downstream
								pmp:Pmu_05370	Heat shock protein HtpX	Downstream
								pmp:Pmu_05380	Elongation factor P hydroxylase	Downstream
							Transporter	pmp:Pmu_05390	ABC-2 type transport system ATP-binding protein yadG	Downstream
								pmp:Pmu_05400	ABC-2 type transport system permease protein yadH	Downstream
							Transporter	pmp:Pmu_05410	TAXI-TRAP family Trap Transporter	Downstream
								pmp:Pmu_05420	TAXI-TRAP family Trap Transporter	Downstream
							Stress response	pmp:Pmu_05430	UspA	Downstream
Mannheimia haemolytica 89010807N lktA-	mhay:VK67_10155	K07459	Bacteria	Proteobacteria	515	1	DNA repair	mhay:VK67_10180	pyrimidine dimer DNA glycosylase	Upstream
							DNA replication and repair	mhay:VK67_10175	DNA gyrase subunit A	Upstream
							Transporter	mhay:VK67_10170	ABC transporter	Upstream
							tRNA biogenesis	mhay:VK67_10165	sulfur acceptor protein CsdL	Upstream
								mhay:VK67_10160	LOG family nucleosidase ygdH	Upstream
							Methionine transporter	mhay:VK67_10150	DL-methionine transporter ATP-binding subunit	Downstream
								mhay:VK67_10145	DL-methionine ABC transporter permease	Downstream
								mhay:VK67_10140	DL-methionine transporter substrate-binding subunit	Downstream
								mhay:VK67_10135	DL-methionine transporter substrate-binding subunit	Downstream
								mhay:VK67_10130	DL-methionine transporter substrate-binding subunit	Downstream
Mannheimia haemolytica 89010807N	mhaq:WC39_10155	K07459	Bacteria	Proteobacteria	515	1	DNA repair	mhaq:WC39_10180	pyrimidine dimer DNA glycosylase	Upstream
							DNA replication and repair	mhaq:WC39_10175	DNA gyrase subunit A	Upstream
							Transporter	mhaq:WC39_10170	ABC transporter	Upstream
							tRNA biogenesis	mhaq:WC39_10165	sulfur acceptor protein CsdL	Upstream
								mhaq:WC39_10160	LOG family nucleosidase ygdH	Upstream
							Methionine transporter	mhaq:WC39_10150	DL-methionine transporter ATP-binding subunit	Downstream
								mhaq:WC39_10145	DL-methionine ABC transporter permease	Downstream
								mhaq:WC39_10140	DL-methionine transporter substrate-binding subunit	Downstream
								mhaq:WC39_10135	DL-methionine transporter substrate-binding subunit	Downstream
								mhaq:WC39_10130	DL-methionine transporter substrate-binding subunit	Downstream
Mannheimia haemolytica USMARC_2286	mhal:N220_03715	K07459	Bacteria	Proteobacteria	515	1	DNA repair	mhal:N220_03690	pyrimidine dimer DNA glycosylase	Upstream
							DNA replication and repair	mhal:N220_03695	DNA gyrase subunit A	Upstream
							Transporter	mhal:N220_03700	Heme ABC transporter	Upstream
							tRNA biogenesis	mhal:N220_03705	sulfur acceptor protein CsdL	Upstream
								mhal:N220_03710	LOG family nucleosidase ygdH	Upstream
							Methionine transporter	mhal:N220_03720	DL-methionine transporter ATP-binding subunit	Downstream
								mhal:N220_03725	DL-methionine ABC transporter permease	Downstream
								mhal:N220_03730	DL-methionine transporter substrate-binding subunit	Downstream
								mhal:N220_03735	DL-methionine transporter substrate-binding subunit	Downstream
								mhal:N220_03740	DL-methionine transporter substrate-binding subunit	Downstream
Mannheimia haemolytica D174	mhao:J451_11705	K07459	Bacteria	Proteobacteria	515	1	DNA repair	mhao:J451_11680	pyrimidine dimer DNA glycosylase	Upstream
							DNA replication and repair	mhao:J451_11685	DNA gyrase subunit A	Upstream
							Transporter	mhao:J451_11690	Heme ABC transporter	Upstream
							tRNA biogenesis	mhao:J451_11695	sulfur acceptor protein CsdL	Upstream
								mhao:J451_11700	LOG family nucleosidase ygdH	Upstream
							Methionine transporter	mhao:J451_11710	DL-methionine transporter ATP-binding subunit	Downstream
								mhao:J451_11715	DL-methionine ABC transporter permease	Downstream
								mhao:J451_11720	DL-methionine transporter substrate-binding subunit	Downstream
								mhao:J451_11725	DL-methionine transporter substrate-binding subunit	Downstream
								mhao:J451_11730	DL-methionine transporter substrate-binding subunit	Downstream
Mannheimia haemolytica D153	mhae:F382_11595	K07459	Bacteria	Proteobacteria	515	1	DNA repair	mhao:J451_11570	pyrimidine dimer DNA glycosylase	Upstream
							DNA replication and repair	mhao:J451_11575	DNA gyrase subunit A	Upstream
							Transporter	mhao:J451_11580	Heme ABC transporter	Upstream
							tRNA biogenesis	mhao:J451_11585	sulfur acceptor protein CsdL	Upstream
								mhao:J451_11590	LOG family nucleosidase ygdH	Upstream
							Methionine transporter	mhao:J451_11600	DL-methionine transporter ATP-binding subunit	Downstream
								mhao:J451_11605	DL-methionine ABC transporter permease	Downstream
								mhao:J451_11610	DL-methionine transporter substrate-binding subunit	Downstream
								mhao:J451_11615	DL-methionine transporter substrate-binding subunit	Downstream
								mhao:J451_11620	DL-methionine transporter substrate-binding subunit	Downstream
Mannheimia haemolytica M42548	mhx:MHH_c12970	K07459	Bacteria	Proteobacteria	515	1	DNA repair	mhx:MHH_c12920	pyrimidine dimer DNA glycosylase	Upstream
							DNA replication and repair	mhx:MHH_c12930	DNA gyrase subunit A	Upstream
							Transporter	mhx:MHH_c12940	ABC transporter uup	Upstream
							tRNA biogenesis	mhx:MHH_c12950	tRNA threonylcarbamoyladenosine dehydratase TcdA	Upstream
								mhx:MHH_c12960	LOG family nucleosidase ygdH	Upstream
							Methionine transporter	mhx:MHH_c12980	DL-methionine transporter ATP-binding subunit MetN	Downstream
								mhx:MHH_c12990	DL-methionine ABC transporter permease Met1	Downstream
								mhx:MHH_c13000	D-methionine ABC transporter periplasmic/outer membrane lipoprotein 1 PlpA	Downstream
								mhx:MHH_c13010	D-methionine ABC transporter substrate binding lipoprotein 2 PlpB	Downstream
								mhx:MHH_c13020	DL-methionine transporter periplasmic binding protein MetQ	Downstream
Mannheimia haemolytica USDA-ARS-USMARC-183	mhq:D650_20660	K07459	Bacteria	Proteobacteria	515	1	DNA repair	mhq:D650_20710	pyrimidine dimer DNA glycosylase	Upstream
							DNA replication and repair	mhq:D650_20700	DNA topoisomerase (ATP-hydrolyzing) subunit A	Upstream
							Transporter	mhq:D650_20690	ABC transporter	Upstream
							tRNA biogenesis	mhq:D650_20680	tRNA threonylcarbamoyladenosine dehydratase TcdA	Upstream
								mhq:D650_20670	LOG family nucleosidase ygdH	Upstream
							Methionine transporter	mhq:D650_20650	DL-methionine transporter ATP-binding subunit	Downstream
								mhq:D650_20640	DL-methionine ABC transporter permease	Downstream
								mhq:D650_20630	DL-methionine transporter substrate-binding subunit MetQ	Downstream
								mhq:D650_20620	DL-methionine transporter substrate-binding subunit MetQ	Downstream
								mhq:D650_20610	DL-methionine transporter substrate-binding subunit MetQ	Downstream
Mannheimia haemolytica USDA-ARS-USMARC-185	mht:D648_6980	K07459	Bacteria	Proteobacteria	515	1	DNA repair	mht:D648_6920	pyrimidine dimer DNA glycosylase	Upstream
							DNA replication and repair	mht:D648_6930	DNA topoisomerase (ATP-hydrolyzing) subunit A	Upstream
							Transporter	mht:D648_26270	Pseudogene	Upstream
							tRNA biogenesis	mht:D648_6960	tRNA threonylcarbamoyladenosine dehydratase TcdA	Upstream
								mht:D648_6970	LOG family nucleosidase ygdH	Upstream
							Methionine transporter	mht:D648_6990	D-methionine transporter ATP-binding subunit	Downstream
								mht:D648_6700	D-methionine ABC transporter permease	Downstream
								mht:D648_6710	D-methionine transporter substrate-binding subunit MetQ	Downstream
								mht:D648_6720	D-methionine transporter substrate-binding subunit MetQ	Downstream
								mht:D648_6730	D-methionine transporter substrate-binding subunit MetQ	Downstream
Gallibacterium anatis	gan:UMN179_00056	K07459	Bacteria	Proteobacteria	524	1	Purine transporter	gan:UMN179_00055	AzgA family purine transporter	Downstream
								gan:UMN179_00054	DsrE/DsrF-like family protein	Downstream
							DNA repair	gan:UMN179_00053	Exonuclease V beta subunit	Downstream
								gan:UMN179_00052	Exonuclease V alpha subunit	Downstream
							Metabolism	gan:UMN179_00051	Hydroxyacylglutathione hydrolase	Downstream
							Transporter	gan:UMN179_00050	Cytosine permease	Downstream
							Nucleotide metabolism	gan:UMN179_00049	Cytosine deaminase	Downstream
Mannheimia haemolytica USDA-ARS-USMARC-184	mhat:B824_7750	K07459	Bacteria	Proteobacteria	515	1	DNA repair	mhat:B824_7800	pyrimidine dimer DNA glycosylase	Upstream
							DNA replication and repair	mhat:B824_7790	DNA topoisomerase (ATP-hydrolyzing) subunit A	Upstream
							Transporter	mhat:B824_7780	ABC transporter	Upstream
							tRNA biogenesis	mhat:B824_7770	tRNA threonylcarbamoyladenosine dehydratase TcdA	Upstream
								mhat:B824_7760	LOG family nucleosidase ygdH	Upstream
							Methionine transporter	mhat:B824_7740	D-methionine transporter ATP-binding subunit	Downstream
								mhat:B824_7730	D-methionine ABC transporter permease	Downstream
								mhat:B824_7720	D-methionine transporter substrate-binding subunit MetQ	Downstream
								mhat:B824_7710	D-methionine transporter substrate-binding subunit MetQ	Downstream
								mhat:B824_7700	D-methionine transporter substrate-binding subunit MetQ	Downstream
Mannheimia sp. USDA-ARS-USMARC-1261	mvr:X781_7160	K07459	Bacteria	Proteobacteria	515	1	Transporter	mvr:X781_7130	ABC transporter uup-1	Upstream
							tRNA biogenesis	mvr:X781_7140	ThiF domain protein	Upstream
								mvr:X781_7150	LOG family nucleosidase YgdH	Upstream
Mannheimia haemolytica D171	mham:J450_10280	K07459	Bacteria	Proteobacteria	515	1	DNA repair	mham:J450_10235	pyrimidine dimer DNA glycosylase	Upstream
							DNA replication and repair	mham:J450_10240	DNA gyrase subunit A	Upstream
							Type I R-M system	mham:J450_10245	Type I R-M system methyltransferase	Upstream
								mham:J450_10250	Type I R-M system specificity subunit	Upstream
								mham:J450_10255	Hypothetical protein, putative RNA binding	Upstream
								mham:J450_10260	Type I R-M system restriction subunit	Upstream
							Transporter	mham:J450_10265	ABC transporter	Upstream
							tRNA biogenesis	mham:J450_10270	sulfur acceptor protein CsdL	Upstream
								mham:J450_10275	LOG family nucleosidase ygdH	Upstream
							Methionine transporter	mham:J450_10285	D-methionine transporter ATP-binding subunit	Downstream
								mham:J450_10290	D-methionine ABC transporter permease	Downstream
								mham:J450_10300	D-methionine transporter substrate-binding subunit	Downstream
								mham:J450_10310	D-methionine transporter substrate-binding subunit	Downstream
								mham:J450_10320	D-methionine transporter substrate-binding subunit	Downstream
Actinobacillus pleuropneumoniae JL03 (serotype 3)	apj:APJL_0145	K07459	Bacteria	Proteobacteria	519	1	tRNA biogenesis	apj:APJL_0147	tRNA-dihydrouridine synthase A	Upstream
								apj:APJL_0146	LOG family nucleosidase YgdH	Upstream
Actinobacillus pleuropneumoniae AP76 (serotype 7)	apa:APP7_0146	K07459	Bacteria	Proteobacteria	519	1	tRNA biogenesis	apa:APP7_0148	tRNA-dihydrouridine synthase A	Upstream
								apa:APP7_0147	LOG family nucleosidase YgdH	Upstream
Actinobacillus pleuropneumoniae L20 (serotype 5b)	apl:APL_0144	K07459	Bacteria	Proteobacteria	519	1	tRNA biogenesis	apl:APL_0146	tRNA-dihydrouridine synthase A	Upstream
								apl:APL_0147	LOG family nucleosidase YgdH	Upstream
Actinobacillus suis ATCC 33415	ass:ASU1_06460	K07459	Bacteria	Proteobacteria	521	1	tRNA biogenesis	ass:ASU1_06450	tRNA-dihydrouridine synthase A	Upstream
								ass:ASU1_06455	LOG family nucleosidase YgdH	Upstream
Actinobacillus suis H91-0380	asi:ASU2_06395	K07459	Bacteria	Proteobacteria	521	1	tRNA biogenesis	asi:ASU2_06385	tRNA-dihydrouridine synthase A	Upstream
								asi:ASU2_06390	LOG family nucleosidase YgdH	Upstream
Actinobacillus equuli	aeu:ACEE_06610	K07459	Bacteria	Proteobacteria	521	1	tRNA biogenesis	aeu:ACEE_06600	tRNA-dihydrouridine synthase A	Upstream
								aeu:ACEE_06605	LOG family nucleosidase YgdH	Upstream
Jeongeupia sp. USM3	jeu:BJP62_13610	K07459	Bacteria	Proteobacteria	551	1	Signaling	jeu:BJP62_13615	Chemotaxis protein	Upstream

## Sheet: Class 2 operons
Class 2 OLD nucleases in operons
							Associated Helicase			Operon description and associated partners
Organism	Kegg ID	Kegg Orthology	Domain	Phylum	Legnth (aa)	OLD class	Kegg ID	Kegg Orthology	Length (aa)	Putative function(s)	Kegg ID	Description	Location	Comments
Methanosalsum zhilinae	mzh:Mzhil_1300	K07459	Archaea	Euryarchaeota	605	2	mzh:Mzhil_1299	K03657	619	BREX defense system	mzh:Mzhil_1305	BrxF	Upstream
											mzh:Mzhil_1304	BrxC/PglY ATPase	Upstream
											mzh:Mzhil_1303	PglXI	Upstream
											mzh:Mzhil_1302	Exodeoxyribonuclease V	Upstream
											mzh:Mzhil_1301	pseudogene	Upstream
											mzh:Mzhil_1298	BrxHII	Downstream
											mzh:Mzhil_1297	PglZ phosphatase	Downstream
											mzh:Mzhil_1296	BrxA	Downstream
											mzh:Mzhil_1295	Hypothetical protein	Downstream	IS4 transposase downstream
Acidovorax sp. P3	acis:CBP35_08890	K07459	Bacteria	Proteobacteria	575	2	acis:CBP35_08895	K03657	635	BREX defense system	acis:CBP35_08885	PglX methyltransferase	Upstream
											acis:CBP35_08900	Hypothetical protein, DUF262 and DUF1524	Downstream
											acis:CBP35_08905	PglZ phosphatase	Downstream
											acis:CBP35_08910	BrxL Lon-like protease	Downstream
										Replication	acis:CBP35_08915	RepC	Downstream
Acidovorax sp. P4	acip:CBP36_10035	K07459	Bacteria	Proteobacteria	575	2	acip:CBP36_10030	K03657	635	BREX defense system	acip:CBP36_10040	PglX methyltransferase	Upstream
											acip:CBP36_10025	Hypothetical protein, DUF262 and DUF1524	Downstream
											acip:CBP36_10020	PglZ phosphatase	Downstream
											acip:CBP36_10015	BrexL Lon-like protease	Downstream
										Replication	acip:CBP36_10010	RepC	Downstream
Nocardioides dokdonensis	ndk:I601_3150	K07459	Bacteria	Actinobacteria	616	2	ndk:I601_3151	K03657	576	BREX defense system	ndk:I601_3142	Helix-turn-helix domain protein	Upstream
											ndk:I601_3143	BrxA, DUF1819	Upstream
											ndk:I601_3144	BrxB, DUF1788	Upstream
											ndk:I601_3145	BrxC/PglY ATPase	Upstream
											ndk:I601_3146	PglX methytransferase	Upstream
											ndk:I601_3147	Hypothetical protein, DUF4263	Upstream
											ndk:I601_3148	PglZ phosphatase	Upstream
											ndk:I601_3149	BrxL Lon-like protease	Upstream
Desulfovibrio sp. G11	def:CNY67_03135	K07459	Bacteria	Proteobacteria	575	2	def:CNY67_03140	K03657	642	Type I R-M system	def:CNY67_03125	Type I R-M system methyltransferase	Upstream
											def:CNY67_03130	Type I R-M system specificity subunit	Upstream
											def:CNY67_03145	Type I R-M system restriction subunit	Downstream
											def:CNY67_03150	ERF like single-stranded DNA binding protein	Downstream
											def:CNY67_03155	PD-(D/E)XK endonuclease	Downstream
										Biosynthesis	def:CNY67_03160	Cobaltochelatase CobS	Downstream
											def:CNY67_03165	Hypothetical protein, DUF3150	Downstream
											def:CNY67_03170	Hypothetical protein	Downstream
											def:CNY67_03175	Hypothetical protein	Downstream
Acidiphilium cryptum	acr:Acry_0794	K07459	Bacteria	Proteobacteria	647	2	acr:Acry_0795		639		acr:Acry_0791	CopG domain transcriptional repressor	Upstream
										Type II R-M system	acr:Acry_0792	Type II R-M methyltransferase	Upstream
											acr:Acry_0793	BsuBI-PstI restriction endonuclease	Upstream
											acr:Acry_0796	Hypothetical protein
Methanosaeta concilii	mcj:MCON_0715	K07459	Archaea	Euryarchaeota	613	2	mcj:MCON_0714	K03657	598		mcj:MCON_0721	Hypothetical protein, DUF2240	Upstream
											mcj:MCON_0720	Conserved domain protein	Upstream
											mcj:MCON_0719	Radical SAM domain protein	Upstream
											mcj:MCON_0718	Radical SAM domain protein	Upstream
										Type I R-M system	mcj:MCON_0717	Type I R-M methyltransferase	Upstream
											mcj:MCON_0716	Type I R-M system specificity subunit	Upstream
Dehalobacter sp. CF	dec:DCF50_p47	K07459	Bacteria	Firmicutes	631	2	dec:DCF50_p48	K03657	615		dec:DCF50_p45	Transcriptional regulator	Upstream	Upstream of Type III R-M system
											dec:DCF50_p46	DEAD/DEAH box helicase	Upstream
											dec:DCF50_p49	Hypothetical protein, DUF4391	Downstream
										Type III R-M system	dec:DCF50_p50	Type III R-M methyltransferase	Downstream
											dec:DCF50_p51	Type III R-M restriction subunit	Downstream
Alkalitalea saponilacus	asx:CDL62_15155	K07459	Bacteria	Bacteroidetes	580	2	asx:CDL62_15150	K03657	615	Type I R-M system	asx:CDL62_15170	Transcriptional regulator	Upstream	In restriction system: downstream of transcriptional regulator, MTase, MTase, and upstream of restrction subunit
											asx:CDL62_15165	Type I R-M system methyltransferase	Upstream
											asx:CDL62_15160	Methyltransferase	Upstream
											asx:CDL62_15145	Type I R-M system restriction subunit	Downstream
Prosthecochloris sp. GSB1	pros:CHL67_04365		Bacteria	Chlorobi	683	2	pros:CHL67_04370	K03657	578	Type I R-M system	pros:CHL67_04350	Type I R-M system methyltransferase	Upstream
											pros:CHL67_04355	DNA binding protein	Upstream
											pros:CHL67_04360	Type I R-M system specificity subunit	Upstream
											pros:CHL67_04375	Type I R-M system restriction subunit	Downstream
											pros:CHL67_04380	Metal-dependent hydrolase	Downstream
Dickeya dadantii Ech703	dda:Dd703_2954		Bacteria	Proteobacteria	659	2	dda:Dd703_2953		615	Unknown	dda:Dd703_2956	Integrase	Upstream
											dda:Dd703_2955	Winged helix DNA binding protein	Upstream
Alcanivorax xenomutans	axe:P40_10075		Bacteria	Proteobacteria	577	2	axe:P40_10080	K03657	472	Unknown	axe:P40_10070	Hypothetical protein, DUF3800	Upstream
Alcanivorax dieselolei	adi:B5T_02104		Bacteria	Proteobacteria	577	2	adi:B5T_02105	K03657	477	Unknown	adi:B5T_02103	Hypothetical protein, DUF3800	Upstream
Xanthobacter autotrophicus	xau:Xaut_3047		Bacteria	Proteobacteria	598	2	xau:Xaut_3048	K03657	608	Type IV T-A system	xau:Xaut_3045	AbiEi antitoxin	Upstream
											xau:Xaut_3046	AbiEii toxin	Upstream
										Replication and repair	xau:Xaut_3049	RNaseT/DNA Polymerase III epsilon exonuclease	Downstream
Rhizorhabdus dicambivorans	rdi:CMV14_17870		Bacteria	Proteobacteria	600	2	rdi:CMV14_17865	K03657	608	Type IV T-A system	rdi:CMV14_17880	AbiEi antitoxin	Upstream
											rdi:CMV14_17875	AbiEii toxin	Upstream
										Replication and repair	rdi:CMV14_17860	RNaseT/DNA Polymerase III epsilon exonuclease	Downstream
Methylobacterium populi	mpo:Mpop_3056		Bacteria	Proteobacteria	598	2	mpo:Mpop_3055		608	Type IV T-A system	mpo:Mpop_3058	AbiEi antitoxin	Upstream
											mpo:Mpop_3057	AbiEii toxin	Upstream
										Replication and repair	mpo:Mpop_3054	RNaseT/DNA Polymerase III epsilon exonuclease	Downstream
Streptococcus suis SC84	sss:SSUSC84_0840		Bacteria	Firmicutes	695	2	sss:SSUSC84_0839		605	Membrane transport	sss:SSUSC84_0847	Putative export protein	Upstream
										Replication	sss:SSUSC84_0846	DNA primase	Upstream
											sss:SSUSC84_0845	Hypothetical protein	Upstream
											sss:SSUSC84_0844	Hypothetical protein	Upstream
											sss:SSUSC84_0843	Hypothetical protein, DUF29	Upstream
										Type II T-A system	sss:SSUSC84_0842	PezA antitoxin	Upstream
											sss:SSUSC84_0841	PezT toxin	Upstream
Streptococcus suis 05ZYH33	ssu:SSU05_0935		Bacteria	Firmicutes	695	2	ssu:SSU05_0934		514	Membrane transport	ssu:SSU05_0942	Putative export protein	Upstream
										Replication	ssu:SSU05_0941	DNA primase	Upstream
											ssu:SSU05_0940	Hypothetical protein	Upstream
											ssu:SSU05_0939	Hypothetical protein	Upstream
											ssu:SSU05_0938	Hypothetical protein, DUF29	Upstream
										Type II T-A system	ssu:SSU05_0937	PezA antitoxin	Upstream
											ssu:SSU05_0936	PezT toxin	Upstream
Streptococcus suis BM407	ssb:SSUBM407_0968		Bacteria	Firmicutes	695	2	ssb:SSUBM407_0969		605	Membrane transport	ssb:SSUBM407_0961	Putative export protein	Upstream
										Replication	ssb:SSUBM407_0962	DNA primase	Upstream
											ssb:SSUBM407_0963	Hypothetical protein	Upstream
											ssb:SSUBM407_0964	Hypothetical protein	Upstream
											ssb:SSUBM407_0965	Hypothetical protein, DUF29	Upstream
										Type II T-A system	ssb:SSUBM407_0966	PezA antitoxin	Upstream
											ssb:SSUBM407_0967	PezT toxin	Upstream
Rhizobacter gummiphilus	rgu:A4W93_00025	K07459	Bacteria	Proteobacteria	644	2	rgu:A4W93_00020		638	Type I R-M system	rgu:A4W93_00045	Type I R-M system methyltransferase	Upstream
											rgu:A4W93_00040	Type I R-M system specificity subunit	Upstream
											rgu:A4W93_00035	Hypothetical protein, DUF4268	Upstream
											rgu:A4W93_00030	Type I R-M system restriction subunit	Upstream
Chelativorans sp. BNC	mes:Meso_0545	K07459	Bacteria	Proteobacteria	615	2	mes:Meso_0546	K03657	569		mes:Meso_0540	Hypothetical protein, DUF4143	Upstream
											mes:Meso_0541	SNF2 Helicase	Upstream
											mes:Meso_0542	Hypothetical protein, DUF4391	Upstream
										Type III R-M system	mes:Meso_0543	Type III R-M system methyltransferase	Upstream
											mes:Meso_0544	Type III R-M system restriction subunit	Upstream
											mes:Meso_0547	Hypothetical protein	Downstream
Sphingopyxis macrogoltabida 203	smaz:LH19_28045		Bacteria	Proteobacteria	711	2	smaz:LH19_28050		599	Unknown	smaz:LH19_28035	Integrase	Upstream	Possible phage remnant, on unnamed plasmid
											smaz:LH19_28040	RNaseT/DNA Polymerase III epsilon exonuclease	Upstream
											smaz:LH19_28055	Reverse transcriptase	Downstream
											smaz:LH19_28060	Mutator family transposase	Downstream
											smaz:LH19_28065	S1C protease	Downstream
Pantoea sp. PSNIH1	pant:PSNIH1_19490		Bacteria	Proteobacteria	712	2	pant:PSNIH1_19495		573		pant:PSNIH1_19475	Hypothetical protein	Upstream	Helicase marked as a pseudogene, on plasmid pPSP-a3e
										Type II T-A system	pant:PSNIH1_19480	DNA-damage-inducible protein J	Upstream
											pant:PSNIH1_19485	Hypothetical protein, DUF4263	Upstream
Pantoea sp. PSNIH2	panp:PSNIH2_21055		Bacteria	Proteobacteria	712	2	panp:PSNIH2_21050		599		panp:PSNIH2: PSNIH2_21070	Hypothetical protein	Upstream	on plasmid pPSP-75c
										Type II T-A system	panp:PSNIH2_21065	DNA-damage-inducible protein J	Upstream
											panp:PSNIH2_21060	Hypothetical protein, DUF4263	Upstream
Chlorobaculum limnaeum	clz:BIU88_09645	K07459	Bacteria	Chlorobi	529	2	clz:BIU88_09640	K03657	607		clz:BIU88_09685	Excisionase	Upstream
										Bacterial cell division	clz:BIU88_09680	Chromosome partitioning protein ParA	Upstream
											clz:BIU88_09675	Hypothetical protein	Upstream
											clz:BIU88_09670	Hypothetical protein	Upstream
											clz:BIU88_09665	Hypothetical serine peptidase	Upstream
											clz:BIU88_09660	Hypothetical protein, DUF3363	Upstream
										Conjugal transfer	clz:BIU88_09655	Conjugal transfer protein TrbG	Upstream
											clz:BIU88_09650	Hypothetical protein	Upstream
											clz:BIU88_09635	Hypothetical protein	Downstream
										Pilus biogenesis	clz:BIU88_09630	Twitching motility protein PilT	Downstream
Rhizobium tropici	rtr:RTCIAT899_PA00225	K07459	Bacteria	Proteobacteria	594	2	rtr:RTCIAT899_PA00230	K03657	592		rtr:RTCIAT899_PA00210	Hypothetical protein	Upstream	on plasmid pRtrCIAT899a
										Type IV T-A system	rtr:RTCIAT899_PA00215	Hypothetical protein	Upstream
										Type IV R-M system	rtr:RTCIAT899_PA00220	Hypothetical protein, DUF3644	Upstream
Kushneria sp. X49	kus:B9G99_15765	K07459	Bacteria	Proteobacteria	593	2	kus:B9G99_15760	K03657	605	Type IV R-M system	kus:B9G99_15755	Hypothetical protein	Downstream
Pseudomonas aeruginosa YL84	paeg:AI22_19345	K07459	Bacteria	Proteobacteria	688	2	paeg:AI22_19350		662		paeg:AI22_19355	Hypothetical protein	Downstream
Peptoclostridium acidaminophilum	eac:EAL2_c06340	K07459	Bacteria	Firmicutes	678	2	eac:EAL2_c06350	K03657	602	Unknown	eac:EAL2_c06300	Hypothetical protein	Upstream
											eac:EAL2_c06310	Hypothetical protein, DUF5131	Upstream
											eac:EAL2_c06320	Hypothetical protein	Upstream
											eac:EAL2_c06330	Hypothetical protein, DUF2513	Upstream
Pseudomonas putida GB-1	ppg:PputGB1_4153	K07459	Bacteria	Proteobacteria	574	2	ppg:PputGB1_4154	K03657	545	Unknown	ppg:PputGB1_4155	Hypothetical protein	Downstream
Sphingobium sp. TKS	spht:K426_03795	K07459	Bacteria	Proteobacteria	605	2	spht:K426_03800	K03657	594		spht:K426_03770	SAM-dependent methyltransferase	Upstream
										T-A system	spht:K426_03775	RelB/DinJ family addiction module antitoxin	Upstream
											spht:K426_03780	RelE/StbE family protein	Upstream
										DNA replication and repair	spht:K426_03785	DNA helicase	Upstream
											spht:K426_03790	Uncharacterize putative DNA binding protein	Upstream
Streptococcus gallolyticus UCN34	sga:GALLO_1063	K07459	Bacteria	Firmicutes	656	2	sga:GALLO_1064	K03657	609	Transcriptional regulation	sga:GALLO_1065	GntR family transcriptional regulator	Downstream
										Unknown	sga:GALLO_1066	Hypothetical protein	Downstream
											sga:GALLO_1067	Hypothetical protein	Downstream
											sga:GALLO_1068	Hypothetical protein, DUF4179	Downstream
											sga:GALLO_1069	Hypothetical protein	Downstream
											sga:GALLO_1070	Hypothetical protein	Downstream
Streptococcus gallolyticus subsp. gallolyticus ATCC BAA-2069	sgg:SGGBAA2069_c10490	K07459	Bacteria	Firmicutes	656	2	sgg:SGGBAA2069_c10500	K03657	609	Transcriptional regulation	sgg:SGGBAA2069_c10510	GntR family transcriptional regulator	Downstream
											sgg:SGGBAA2069_c10520	Hypothetical protein	Downstream
											sgg:SGGBAA2069_c10530	Hypothetical protein	Downstream
											sgg:SGGBAA2069_c10540	Hypothetical protein	Downstream
											sgg:SGGBAA2069_c10550	Hypothetical protein, DUF4179	Downstream
											sgg:SGGBAA2069_c10560	Hypothetical protein, DUF4131	Downstream
											sgg:SGGBAA2069_c10570	Hypothetical protein	Downstream
Pusillimonas sp. T7-7	put:PT7_2214	K07459	Bacteria	Proteobacteria	635	2	put:PT7_2215		639	Cell division	put:PT7_2207	Putative Fic/DOC family protein, DUF4172	Upstream
										Type IV R-M system	put:PT7_2208	McrBC restriction protein McrB	Upstream
											put:PT7_2209	McrBC restriction protein McrC	Upstream
										Type I R-M system	put:PT7_2210	Type I R-M system methyltransferase	Upstream
											put:PT7_2211	Type I R-M system specificity subunit	Upstream
											put:PT7_2212	Hypothetical protein, DUF4917	Upstream
											put:PT7_2213	Type I R-M system restriction subunit	Upstream
Chelatococcus daeguensis	cdq:BOQ54_03295	K07459	Bacteria	Proteobacteria	637	2	cdq:BOQ54_03300		639	Unknown	cdq:BOQ54_03290	Hypothetical protein, DUF499	Upstream
											cdq:BOQ54_03285	Hypothetical protein, DUF1156	Upstream
											cdq:BOQ54_03280	RNA helicase	Upstream
Anaerotignum propionicum	cpro:CPRO_18340	K07459	Bacteria	Firmicutes	637	2	cpro:CPRO_18330		642	Replication and repair	cpro:CPRO_18420	Recombinase	Upstream
											cpro:CPRO_18410	Recombinase	Upstream
											cpro:CPRO_18400	Recombinase	Upstream
											cpro:CPRO_18390	Recombinase	Upstream
											cpro:CPRO_18380	HTH DNA binding protein	Upstream
											cpro:CPRO_18370	Hypothetical protein	Upstream
											cpro:CPRO_18360	Hypothetical protein	Upstream
											cpro:CPRO_18350	Divergent AAA domain protein	Upstream
Sphingobium japonicum	sjp:SJA_C1-04070	K07459	Bacteria	Proteobacteria	596	2	sjp:SJA_C1-04060	K03657	605	Unknown	sjp:SJA_C1-04100	Hypothetical protein	Upstream
											sjp:SJA_C1-04090	Putative AAA ATPase	Upstream
											sjp:SJA_C1-04080	Putative subtilisin proteinase-like protein	Upstream
										Type IV R-M system	sjp:SJA_C1-04050	Hypothetical protein	Downstream
Geobacter urnaiireducens	gur:Gura_1844	K07459	Bacteria	Proteobacteria	640	2	gur:Gura_1845	K03657	620	Metabolism	gur:Gura_1842	UbiD family decarboxylase	Upstream
										Membrane signaling	gur:Gura_1843	SEFIR domain protein	Upstream
Chryseobacterium sp. StRB126	chz:CHSO_2029		Bacteria	Bacteroidetes	713	2	chz:CHSO_2028		603	Transcriptional regulation	chz:CHSO_2031	Cro/CI family transcriptional regulator	Upstream
										Unknown	chz:CHSO_2030	Putative Acyltransferase	Upstream
											chz:CHSO_2027	Hypothetical protein	Downstream
											chz:CHSO_2026	Hypothetical protein	Downstream
Corynebacterium callunae	ccn:H924_06010	K07459	Bacteria	Actinobacteria	607	2	ccn:H924_06015		560		ccn:H924_05990	Hypothetical protein	Upstream
										Replication and repair	ccn:H924_05995	DNA/RNA helicase, superfamily II, SNF2 family protein	Upstream
										Type III R-M system	ccn:H924_06000	Adenine-specific DNA-methyltransferase	Upstream
											ccn:H924_06005	Type III restriction enzyme	Upstream
										Restriction nuclease	ccn:H924_06020	Hypothetical protein	Downstream
											ccn:H924_06025	Hypothetical protein	Downstream
										Pilus biogenesis	ccn:H924_06030	Prepilin-type cleavage/methylation protein	Downstream
Arcobacter butzleri ED-1	abt:ABED_1541	K07459	Bacteria	Proteobacteria	570	2	abt:ABED_1540	K03657	552	Replication and repair	abt:ABED_1545	Helicase	Upstream
											abt:ABED_1544	C92 family papain-like amidase	Upstream
											abt:ABED_1543	Metallophosphoesterase	Upstream
											abt:ABED_1542	Chromosome segregation protein	Upstream
											abt:ABED_1539	Hypothetical protein	Downstream
											abt:ABED_1538	Conserved hypothetical protein, DUF2779	Downstream
											abt:ABED_1537	Hypothetical protein, DUF2614	Downstream
Chryseobacterium sp. IHB B 10212	chh:A0O34_11995	K07459	Bacteria	Bacteroidetes	601	2	chh:A0O34_12000		678	Replication and repair	chh:A0O34_11985	DNA polymerase IV	Upstream
											chh:A0O34_11990	DNA polymerase III subunit alpha	Upstream
											chh:A0O34_12005	DNA helicase	Downstream
											chh:A0O34_12010	C92 family papain-like amidase	Downstream
Bacteroides fragilis 638R	bfg:BF638R_1349	K07459	Bacteria	Bacteroidetes	572	2	bfg:BF638R_1348		594	Conjugal transfer	bfg:BF638R_1368	TraA, Conserved hypothetical protein found in conjugate transposon	Upstream	Conjugal transposon
											bfg:BF638R_1367	TraB, Conserved hypothetical protein found in conjugate transposon	Upstream
											bfg:BF638R_1366	TraD, Conserved hypothetical protein found in conjugate transposon	Upstream
											bfg:BF638R_1365	TraE, Conserved hypothetical protein found in conjugate transposon	Upstream
											bfg:BF638R_1364	TraF, Conserved hypothetical protein found in conjugate transposon	Upstream
											bfg:BF638R_1363	TraG, Conserved hypothetical protein found in conjugate transposon	Upstream
											bfg:BF638R_1362	Putative maturase/reverse transcriptase	Upstream
											bfg:BF638R_1360	TraH, Conserved hypothetical protein found in conjugate transposon	Upstream
											bfg:BF638R_1359	TraI, Conserved hypothetical protein found in conjugate transposon	Upstream
											bfg:BF638R_1358	TraJ, Conserved hypothetical protein found in conjugate transposon	Upstream
											bfg:BF638R_1356	TraK, Conserved hypothetical protein found in conjugate transposon	Upstream
											bfg:BF638R_1355	TraM, Conserved hypothetical protein found in conjugate transposon	Upstream
											bfg:BF638R_1354	TraK, Conserved hypothetical protein found in conjugate transposon	Upstream
											bfg:BF638R_1353	TraN, Conserved hypothetical protein found in conjugate transposon	Upstream
											bfg:BF638R_1352	TraO, Conserved hypothetical protein found in conjugate transposon	Upstream
											bfg:BF638R_1351	TraQ, Conserved hypothetical protein found in conjugate transposon	Upstream
Filomicrobium sp. Y	fiy:BN1229_v1_2058	K07459	Bacteria	Proteobacteria	630	2	fiy:BN1229_v1_2057		645	Unknown	fiy:BN1229_v1_2056	Protein of unknown function	Downstream
Filomicrobium sp. W	fil:BN1229_v1_2056	K07459	Bacteria	Proteobacteria	630	2	fil:BN1229_v1_2055		645	Unknown	fil:BN1229_v1_2054	Protein of unknown function	Downstream
Desulfotomaculum gibsoniae	dgi:Desgi_1485	K07459	Bacteria	Firmicutes	605	2	dgi:Desgi_1486	K03657	625	Type III R-M system	dgi:Desgi_1482	Type III R-M system methyltransferase	Upstream
											dgi:Desgi_1483	Type III R-M system restriction subunit	Upstream
										Nucleic acid metabolism	dgi:Desgi_1484	Putative HD superfamily hydrolase	Upstream
Klebsiella oxytoca CAV1374	koc:AB185_03785		Bacteria	Proteobacteria	712	2	koc:AB185_03790		599		koc:AB185_03770	Hypothetical protein	Upstream
										Type II T-A system	koc:AB185_03775	DNA-damage-inducible protein J	Upstream
											koc:AB185_03780	Hypothetical protein, DUF4263	Upstream
Enterobacter cloacae 34983	eclz:LI64_22850		Bacteria	Proteobacteria	712	2	eclz:LI64_22845		599		eclz:LI64_22855	Hypothetical protein	Upstream
										Type II T-A system	eclz:LI64_22860	DNA-damage-inducible protein J	Upstream
											eclz:LI64_22865	Hypothetical protein, DUF4263	Upstream
Simiduia agarivorans	saga:M5M_03000	K07459	Bacteria	Proteobacteria	650	2	saga:M5M_03005		626		saga:M5M_02985	Phage integrase family protein	Upstream	Phage integrase family protein upstream
											saga:M5M_02990	Hypothetical protein	Upstream
											saga:M5M_02995	Hypothetical protein	Upstream
										Membrane transport	saga:M5M_03010	Putative inner membrane protein	Downstream
Capnocytophaga sp. ChDC OS43	capn:CBG49_13295	K07459	Bacteria	Bacteroidetes	594	2	capn:CBG49_13290	K03657	547	Replication and repair	capn:CBG49_13285	DNA polymerase III subunit alpha	Downstream
										Metabolism	capn:CBG49_13280	Carbamoyl phosphate synthase small subunit	Downstream
										Replication and repair	capn:CBG49_13275	Damage-inducible protein DinB	Downstream
										Metabolism	capn:CBG49_13270	Phosphopyruvate hydratase	Downstream
											capn:CBG49_13265	Hypothetical protein	Downstream
										Protein synthesis	capn:CBG49_13260	50S ribosomal protein L34	Downstream
										Metabolism	capn:CBG49_13255	MBL fold metallo-hydrolase	Downstream
											capn:CBG49_13250	Lipocalin	Downstream
										Membrane transport	capn:CBG49_13245	Hypothetical outer membrane protein	Downstream
										Metabolism	capn:CBG49_13240	Aspartate kinase	Downstream
Pseudopedobacter saltans	psn:Pedsa_1569		Bacteria	Bacteroidetes	713	2	psn:Pedsa_1570		606	Unknown	psn:Pedsa_1564	Helix-turn-helix domain protein	Upstream
											psn:Pedsa_1565	Hypothetical protein, DUF4363	Upstream
											psn:Pedsa_1566	Hypothetical protein	Upstream
											psn:Pedsa_1567	Protein of unknown function DUF2326	Upstream
											psn:Pedsa_1568	Hypothetical protein	Upstream
Butyrivibrio proteoclasticus	bpb:bpr_I1910		Bacteria	Firmicutes	566	2	bpb:bpr_I1909		603		bpb:bpr_I1915	DNA-binding protein excisionase family	Upstream	IS30 family transposase upstream
											bpb:bpr_I1914	DNA-cytosine methyltransferase	Upstream
											bpb:bpr_I1913	ATPase AAA family	Upstream
											bpb:bpr_I1912	Hypothetical protein, DUF2357	Upstream
										Replication and repair	bpb:bpr_I1911	DNA mismatch endonuclease Vsr	Upstream
Bacillus megaterium NBRC 15308 = ATCC 14581	bmeg:BG04_5702		Bacteria	Firmicutes	708	2	bmeg:BG04_5703		599		bmeg:BG04_5701	Hypothetical protein	Upstream
											bmeg:BG04_5704	Hypothetical protein, DUF4263	Downstream
										Replication and repair	bmeg:BG04_5705	RNaseT/DNA Polymerase III epsilon exonuclease	Downstream
Pectobacterium parmentieri RNS08.42.1A	ppar:A8F97_11895		Bacteria	Proteobacteria	583	2	ppar:A8F97_11900		579	Protein synthesis	ppar:A8F97_11860	tRNA-Arg	Upstream	Integrase upstream
											ppar:A8F97_11865	Integrase	Upstream
											ppar:A8F97_11870	Hypothetical protein	Upstream
										Type II T-A system	ppar:A8F97_11875	DNA-damage-inducible protein J	Upstream
											ppar:A8F97_11880	PPM family protein phosphatase	Upstream
										Signaling	ppar:A8F97_11885	Protein kinase	Upstream
										Signaling	ppar:A8F97_11890	Protein kinase	Upstream
Elizabethkingia genomosp. 3	egm:AYC65_06290		Bacteria	Bacteroidetes	713	2	egm:AYC65_06295		606	Unknown	egm:AYC65_06300	Hypothetical protein	Downstream
Mesorhizobium loti MAFF303099	mlo:mlr8165	K07459	Bacteria	Proteobacteria	608	2	mlo:mlr8166		589	Nucleic acid metabolism	mlo:mlr8161	Polyphosphate kinase	Upstream
											mlo:mlr8162	Exopolyphosphatase	Upstream
											mlo:mlr8167	Unknown protein	Downstream
Enterobacter cloacae ECR091	eclc:ECR091_16395	K07459	Bacteria	Proteobacteria	673	2	eclc:ECR091_16400		658	Unknown	eclc:ECR091_16390	Hypothetical protein	Upstream
Enterobacter cloacae ECNIH3	ecla:ECNIH3_16455	K07459	Bacteria	Proteobacteria	673	2	ecla:ECNIH3_16460		658	Unknown	ecla:ECNIH3_16450	Hypothetical protein	Upstream
Enterobacter cloacae ECNIH5	ecli:ECNIH5_16375	K07459	Bacteria	Proteobacteria	673	2	ecli:ECNIH5_16380		658	Unknown	ecli:ECNIH5_16370	Hypothetical protein	Upstream
Pedobacter cryoconitis	pcm:AY601_1768		Bacteria	Bacteroidetes	701	2	pcm:AY601_1767	K03657	586	Signaling	pcm:AY601_1771	Integral membrane sensor signal transduction histidine kinase	Upstream
										Abortive infection	pcm:AY601_1770	Putative phage abortive infection protein	Upstream
											pcm:AY601_1769	Hypothetical protein	Upstream
											pcm:AY601_1766	RES domain protein	Downstream
											pcm:AY601_1765	Hypothetical protein	Downstream
Ralstonia pickettii 12D	rpf:Rpic12D_2666	K07459	Bacteria	Proteobacteria	553	2	rpf:Rpic12D_2665		573	Unknown	rpf:Rpic12D_2664	Hypothetical HNH nuclease	Downstream
Anaeromyxobacter dehalogenans 2CP-C	ade:Adeh_3272	K07459	Bacteria	Proteobacteria	758	2	ade:Adeh_3271	K03657	607	Chromosomal partitioning	ade:Adeh_3274	Cobyrinic acid a,c-diamide synthase	Upstream
											ade:Adeh_3273	ParB family protein	Upstream
Pseudomonas sp. UW4	ppuu:PputUW4_03167	K07459	Bacteria	Proteobacteria	587	2	ppuu:PputUW4_03168		577	Metabolism	ppuu:PputUW4_03161	Cystathionine beta-synthase	Upstream
											ppuu:PputUW4_03162	Cystathionine gamma-lyase	Upstream
										Membrane transport	ppuu:PputUW4_03163	Phosphonate-binding periplasmic protein	Upstream
											ppuu:PputUW4_03164	Phosphonate-transporting ATPase	Upstream
											ppuu:PputUW4_03165	Phosphonate ABC transporter permease	Upstream
											ppuu:PputUW4_03166	Phosphonate ABC transporter permease	Upstream
Erysipelotrichaceae bacterium I46	erb:A4V01_07395		Bacteria	Firmicutes	656	2	erb:A4V01_07390	K03657	582	Unknown	erb:A4V01_07405	Hypothetical protein, DUF2680	Upstream
											erb:A4V01_07400	Hypothetical protein	Upstream
Virgibacillus sp. 6R	vig:BKP57_06455	K07459	Bacteria	Firmicutes	545	2	vig:BKP57_06460		368	Transcriptional regulation	vig:BKP57_06465	Transcriptional regulator	Downstream	One of two Class 2 OLD proteins located in close proximity (BKP57_06530 located downstream with helicase); short helicase
										Type II R-M system	vig:BKP57_06465	DNA (cytosine-5-)-methyltransferase	Downstream
											vig:BKP57_06470	Hypothetical protein	Downstream
										Conjugal transfer	vig:BKP57_06475	Conjugal transfer protein	Downstream
											vig:BKP57_06480	Conjugal transfer protein, DUF961	Downstream
										Cell division	vig:BKP57_06485	Cell division protein FtsK	Downstream
										Transcriptional regulation	vig:BKP57_06490	Cro/Cl family transcriptional regulator	Downstream
											vig:BKP57_06495	Hypothetical protein, DUF2628	Downstream
											vig:BKP57_06500	Antirestriction protein ArdA	Downstream
											vig:BKP57_06505	Hypothetical protein	Downstream
											vig:BKP57_06510	Pseudogene	Downstream
											vig:BKP57_06515	Hypothetical protein, DUF5090	Downstream
											vig:BKP57_06520	Peptidase P60	Downstream
											vig:BKP57_06525	Conjugal transfer protein	Downstream
											vig:BKP57_06530	OLD family nuclease	Downstream	Second OLD family nuclease
											vig:BKP57_06535	UvrD-like helicase	Downstream	Second OLD-associated helicase
Virgibacillus sp. 6R	vig:BKP57_06530	K07459	Bacteria	Firmicutes	643	2	vig:BKP57_06535		636	See above	See above	See above		See above
Caldicellulosiruptor hydrothermalis	chd:Calhy_1146		Bacteria	Firmicutes	685	2	chd:Calhy_1147		641	Metabolism	chd:Calhy_1140	Peptidase M48 Ste24p	Upstream
											chd:Calhy_1141	Conserved hypothetical protein	Upstream
											chd:Calhy_1142	Conserved hypothetical protein, DUF4846	Upstream
										DNA processing	chd:Calhy_1143	NERD domain protein	Upstream
											chd:Calhy_1144	Conserved hypothetical protein	Upstream
Caldicellulosiruptor bescii	ate:Athe_1604		Bacteria	Firmicutes	685	2	ate:Athe_1603		641		chd:Calhy_1145	Conserved hypothetical protein	Upstream
											chd:Calhy_1148	Conserved hypothetical protein, DUF499	Downstream
											chd:Calhy_1149	Conserved hypothetical protein, DUF3780	Downstream
											chd:Calhy_1150	Protein of unknown function, DUF1156	Downstream
											chd:Calhy_1151	Helicase domain protein	Downstream
											chd:Calhy_1152	Protein of unknown function, DUF2081	Downstream
Rhodopseudomonas palustris BisA53	rpe:RPE_4056	K07459	Bacteria	Proteobacteria	582	2	rpe:RPE_4057		594	Unknown	rpe:RPE_4058	Hypothetical protein	Downstream
Xanthobacter autotrophicus	xau:Xaut_0673	K07459	Bacteria	Proteobacteria	619	2	xau:Xaut_0672	K03657	595	Unknown	xau:Xaut_0674	Hypothetical protein, DUF3137	Upstream
Janthinobacterium sp. Marseille	mms:mma_1028 K07459	K07459	Bacteria	Proteobacteria	605	2	mms:mma_1029		573	Bacterial conjugation	mms:mma_1027	Uncharacterized conserved protein, TrbI	Upstream
											mms:mma_1030	Hypothetical protein	Downstream
Bacteroides xylanisolvens	bxy:BXY_33890	K07459	Bacteria	Bacteroidetes	593	2	bxy:BXY_33880		456	Unknown	bxy:BXY_33900	Predicted ATPase (AAA+ superfamily)	Upstream
Salmonella enterica subsp. enterica serovar Typhimurium 138736	seni:CY43_20035		Bacteria	Proteobacteria	641	2	seni:CY43_20030		553	Replication and repair	seni:CY43_20055	Integrase	Upstream	Integrase upstream; this Class 2 OLD protein is in addition to the Class I typically found in Salmonella enterica subsp. enterica serovar Typhimurium species
											seni:CY43_20050	Recombinase	Upstream
											seni:CY43_20045	ATPase AAA	Upstream
											seni:CY43_20040	Putative subtilisin proteinase-like protein	Upstream
Salmonella enterica subsp. enterica serovar Typhimurium DT104	send:DT104_38511		Bacteria	Proteobacteria	641	2	send:DT104_38501		546	Replication and repair	send:DT104_38551	Integrase	Upstream	Integrase upstream; this Class 2 OLD protein is in addition to the Class I typically found in Salmonella enterica subsp. enterica serovar Typhimurium species
											send:DT104_38541	Resolvase	Upstream
											send:DT104_38531	ATPase AAA	Upstream
											send:DT104_38521	Putative subtilisin proteinase-like protein	Upstream
Serratia fonticola DSM 4576	sfw:WN53_14830	K07459	Bacteria	Proteobacteria	682	2	sfw:WN53_14825		640	Restriction nuclease	sfw:WN53_14835	Putative restriction enzyme	Upstream
Candidatus Cloacimonas acidaminovorans	caci:CLOAM0487	K07459	Bacteria	Candidatus Cloacimonetes	629	2	caci:CLOAM0486		646	Type I R-M system	caci:CLOAM0489	Type I R-M system restriction subunit	Upstream
											caci:CLOAM0488	Type I R-M system methyltransferase	Upstream
Bacteroides fragilis NCTC9343	bfs:BF9343_1048		Bacteria	Bacteroidetes	691	2	bfs:BF9343_1049		592	Unknown	bfs:BF9343_1046	Putative ATP-binding protein	Upstream
											bfs:BF9343_1047	Conserved hypothetical protein, DUF4276	Upstream
											bfs:BF9343_1050	Hypothetical protein, DUF3883	Downstream
											bfs:BF9343_1051	pseudogene	Downstream
Yersinia pseudotuberculosis YPIII	ypy:YPK_3144	K07459	Bacteria	Proteobacteria	682	2	ypy:YPK_3145		640	Restriction nuclease	ypy:YPK_3143	Putative restriction endonuclease	Upstream
											ypy:YPK_3146	Conserved hypothetical protein	Downstream
											ypy:YPK_3147	Tetratricopeptide TPR_2 repeat protein	Downstream
Cellvibrio sp. PSBB006	cell:CBR65_11960	K07459	Bacteria	Proteobacteria	595	2	cell:CBR65_11965		583	Replication and repair	cell:CBR65_11955	NAD-dependent DNA ligase	Upstream
										Signaling	cell:CBR65_11970	Serine/threonine protein kinases	Downstream
Methanosarcina lacustris	mls:MSLAZ_1906	K07459	Archaea	Euryarchaeota	670	2	mls:MSLAZ_1905		637	BREX defense system	mls:MSLAZ_1908	PglX methyltransferase	Upstream
											mls:MSLAZ_1907	hypothetical protein	Upstream
											mls:MSLAZ_1904	PglZ phosphatase	Downstream
											mls:MSLAZ_1903	BrxL Lon-like protease	Downstream
Paenibacillus graminis	pgm:PGRAT_23265		Bacteria	Firmicutes	665	2	pgm:PGRAT_23260	K03657	653	Unknown	pgm:PGRAT_23280	Hypothetical protein	Upstream
											pgm:PGRAT_23275	Hypothetical protein	Upstream
											pgm:PGRAT_23270	Hypothetical protein	Upstream
											pgm:PGRAT_23255	Hypothetical protein	Downstream
Desulfitobacterium hafniense DCB-2	dhd:Dhaf_0640	K07459	Bacteria	Firmicutes	601	2	dhd:Dhaf_0641		602	Transcriptional regulation	dhd:Dhaf_0636	XRE family transcriptional regulator	Upstream
										Replication and repair	dhd:Dhaf_0637	Helicase domain protein	Upstream
											dhd:Dhaf_0638	Putative methyltransferase, DUF1156	Upstream
											dhd:Dhaf_0639	Conserved hypothetical protein, DUF499	Upstream
										Type II R-M systrem	dhd:Dhaf_0642	Site-specific DNA methylase	Downstream
											dhd:Dhaf_0643	Protein of unknown function, DUF262	Downstream
											dhd:Dhaf_0644	Hypothetical protein, DUF2420	Downstream
											dhd:Dhaf_0645	Conserved hypothetical protein	Downstream
										Protein secretion	dhd:Dhaf_0646	Signal recognition particle	Downstream
											dhd:Dhaf_0647	Hypothetical protein, DUF3962 and DUF3893	Downstream
											dhd:Dhaf_0648	AAA ATPase	Downstream
											dhd:Dhaf_0649	Hypothetical protein	Downstream
										Transcriptional regulation	dhd:Dhaf_0650	XRE family transcriptional regulator	Downstream
											dhd:Dhaf_0651	Conserved HExxH metallopeptidase	Downstream
											dhd:Dhaf_0652	Hypothetical protein, DUF4417	Downstream
											dhd:Dhaf_0653	Hypothetical protein	Downstream
											dhd:Dhaf_0654	Protein of unknown function, DUF1130	Downstream
Oligotropha carboxidovorans OM4	oco:OCA4_c03520	K07459	Bacteria	Proteobacteria	615	2	oco:OCA4_c03530		567	Type II T-A system	oco:OCA4_c03490	Antitoxin HigA-1	Upstream
										Type II R-M systrem	oco:OCA4_c03500	Putative modification methylase	Upstream
											oco:OCA4_c03510	Restriction nuclease	Upstream
											oco:OCA4_c03540	Hypothetical protein	Downstream
											oco:OCA4_c03550	Hypothetical protein, DUF4297	Downstream
											oco:OCA4_c03560	Hypothetical protein	Downstream
											oco:OCA4_c03570	Hypothetical protein, DUF3732	Downstream
										rRNA maturation	oco:OCA4_c03580	Hypothetical protein	Downstream
Oligotropha carboxidovorans OM5 (Goettingen)	ocg:OCA5_c03530	K07459	Bacteria	Proteobacteria	615	2	ocg:OCA5_c03540		567	Type II T-A system	ocg:OCA5_c03500	Antitoxin HigA-1	Upstream
										Type II R-M systrem	ocg:OCA5_c03510	Putative modification methylase	Upstream
											ocg:OCA5_c03520	Restriction nuclease	Upstream
											ocg:OCA5_c03550	Hypothetical protein	Downstream
											ocg:OCA5_c03560	Hypothetical protein, DUF4297	Downstream
											ocg:OCA5_c03570	Hypothetical protein	Downstream
											ocg:OCA5_c03580	Hypothetical protein, DUF3732	Downstream
										rRNA maturation	ocg:OCA5_c03590	Hypothetical protein	Downstream
Oligotropha carboxidovorans OM5 (Mississippi)	oca:OCAR_4157	K07459	Bacteria	Proteobacteria	615	2	oca:OCAR_4156		567	Type II T-A system	oca:OCAR_4160	Antitoxin HigA-1	Upstream
										Type II R-M systrem	oca:OCAR_4159	Restriction methylase	Upstream
											oca:OCAR_4158	BsuBIPstI restriction endonuclease domain protein	Upstream
											oca:OCAR_4155	Hypothetical protein	Downstream
											oca:OCAR_4154	Hypothetical protein, DUF4297	Downstream
											oca:OCAR_4153	Hypothetical protein	Downstream
											oca:OCAR_4152	Hypothetical protein, DUF3732	Downstream
										rRNA maturation	oca:OCAR_4151	Hypothetical protein	Downstream
Bordetella petrii	bpt:Bpet4283	K07459	Bacteria	Proteobacteria	600	2	bpt:Bpet4282	K03657	550	Horizontal gene tranfser	bpt:Bpet4285	Mobile mitochondrial group II intron of COX1	Upstream	Conjugal element proteins
											bpt:Bpet4284	Conserved plasmid related protein	Upstream
										Signaling	bpt:Bpet4281	Putative lipoprotein	Downstream
										Membrane transport	bpt:Bpet4280	Putative membrane protein, DUF2730	Downstream
											bpt:Bpet4279	Conserved protein, putatively exported	Downstream
											bpt:Bpet4278	Conserved exported protein	Downstream
											bpt:Bpet4277	Conserved exported protein, DUF2859	Downstream
											bpt:Bpet4276	Hypothetical protein	Downstream
										Conjugal transfer	bpt:Bpet4275	TraD family conjugative coupling factor	Downstream
											bpt:Bpet4274	Putative membrane protein, DUF4400	Downstream
											bpt:Bpet4273	Putative membrane protein	Downstream
											bpt:Bpet4272	Putative membrane protein	Downstream
											bpt:Bpet4271	Putative membrane protein	Downstream
											bpt:Bpet4270	Conserved hypothetical protein, DUF3487	Downstream
											bpt:Bpet4269	Conserved hypothetical protein, DUF 2895	Downstream
											bpt:Bpet4268	Putative secreted protein, DUF3438	Downstream
											bpt:Bpet4267	Putative exported protein	Downstream
											bpt:Bpet4266	Putative lipoprotein	Downstream
											bpt:Bpet4265	TraC family conjugative transfer ATPase	Downstream
											bpt:Bpet4264	Putative secreted protein	Downstream
										Replication and repair	bpt:Bpet4263	DNA repair protein radC homolog	Downstream
											bpt:Bpet4262	Putative secreted protein, DUF1525	Downstream
											bpt:Bpet4261	Conserved conjugal transfer protein TraU	Downstream
											bpt:Bpet4260	Conserved hypothetical protein	Downstream
											bpt:Bpet4259	Hypothetical protein	Downstream
											bpt:Bpet4258	Conserved TraG-like protein	Downstream
Bradyrhizobium japonicum E109	bjp:RN69_37560		Bacteria	Proteobacteria	593	2	bjp:RN69_37555	K03657	446	Type II T-A system	bjp:RN69_37580	Hypothetical toxin protein	Upstream
										Transcriptional regulation	bjp:RN69_37575	XRE family transcriptional regulator	Upstream
											bjp:RN69_37570	Hypothetical protein, DUF3800	Upstream
											bjp:RN69_37565	Hypothetical protein	Upstream
											bjp:RN69_37550	Hypothetical protein, DUF2729	Downstream
										Membrane transport	bjp:RN69_37545	Cation transporter	Downstream
Bradyrhizobium japonicum USDA 6	bju:BJ6T_77360		Bacteria	Proteobacteria	638	2	bjt:BJ6T_77350	K03657	446	Type II T-A system	bjt:BJ6T_77400	Hypothetical toxin protein	Upstream
										Transcriptional regulation	bjt:BJ6T_77390	XRE family transcriptional regulator	Upstream
											bjt:BJ6T_77380	Hypothetical protein	Upstream
											bjt:BJ6T_77370	Hypothetical protein	Upstream
											bjt:BJ6T_77340	Hypothetical protein, DUF2729	Downstream
										Membrane transport	bjt:BJ6T_77330	Cation transporter	Downstream
Burkholderia gladioli BSR3	bgd:bgla_1g24880	K07459	Bacteria	Proteobacteria	610	2	bgd:bgla_1g24890	K03657	577	Type IV T-A system	bgd:bgla_1g24860	AbiEi antitoxin	Upstream
											bgd:bgla_1g24870	AbiEii toxin	Upstream
Opitutaceae bacterium TAV5	obt:OPIT5_06085		Bacteria	Verrucomicrobia	589	2	obt:OPIT5_06080	K03657	504		obt:OPIT5_06095	Hypothetical protein	Upstream
										Type IV R-M system	obt:OPIT5_06090	Restriction nuclease	Upstream
											obt:OPIT5_06075	Hypothetical protein, DUF4263	Downstream
											obt:OPIT5_06070	Hypothetical protein	Downstream
Zunongwangia profunda	zpr:ZPR_3217	K07459	Bacteria	Bacteroidetes	643	2	zpr:ZPR_3218		360		zpr:ZPR_3214	Hypothetical protein	Upstream
											zpr:ZPR_3215	PD-(D/E)XK nuclease	Upstream
										Replication and repair	zpr:ZPR_3216	GIY-YIG family nuclease	Upstream

## Sheet: Phylogenetic Distribution
Phylogenetic distribution of OLD nucleases
		Number
Phylum	Total	Class 1	Class 2
Acidobacteria	21	6	15
Aquificae	1	1	0
Bacteroidetes	29	3	26
Candidatus Cloacimonetes	1	0	1
Candidatus Micrarchaeota	1	1	0
Chlorobi	3	0	3
Chloroflexi	1	0	1
Cyanobacteria	1	0	1
Deinococcus-Thermus	1	1	0
Euryarchaeota	21	8	13
Firmicutes	69	18	51
Fusobactera	3	3	0
Plasmid	4	4	0
Proteobacteria	677	494	183
Thermotogae	1	1	0
Verrucomicrobia	1	0	1
Virus	2	2	0
	837	542	295

## Sheet: Operon functions
Functions of neighboring genes in operons where OLD proteins are present
Function	Total	Class 1	Class 2
Bacterial defense	38	7	31
Biosynthesis	2	1	1
Cell division and chromosomal partitioning	4	0	4						Bacterial defense	38
Conjugation and horizontal gene transfer	6	0	6						Toxin-antitoxin system	19
Isomerase	4	4	0						Biosynthesis	2
Macrolide resistance	10	10	0						Pilus biogenesis and protein secretion	10
Membrane transport	52	43	9						Protein synthesis	2
Metabolism	17	8	9						tRNA biogenesis	20
Pilus biogenesis and protein secretion	10	7	3						rRNA maturation	3
Protein synthesis	2	0	2						Metabolism	17
Replication and repair	59	35	24						Macrolide resistance	10
rRNA maturation	3	0	3						Membrane transport	52
Signaling	8	2	6						Conjugation and horizontal gene transfer	6
Stress response	5	5	0						Replication and repair	59
Transcriptional regulation	26	17	9						Cell division and chromosomal partitioning	4
tRNA biogenesis	20	20	0						Isomerase	4
Toxin-antitoxin system	19	0	19						Transcriptional regulation	26
Unknown	26	2	24						Signaling	8
Virulence	1	1	0						Stress response	5
									Unknown	26
									Virulence	1
